# Supplementary material for: Phytochrome Interacting Factors (PIFs) in Solanum lycopersicum: Diversity, Evolutionary History and Expression Profiling during Different Developmental Processes
Source: PLoS One. 2016 Nov 1;11(11):e0165929. doi: 10.1371/journal.pone.0165929 (PMC5089782; doi:10.1371/journal.pone.0165929)
Supplement: S1 Table — (XLSX) [file pone.0165929.s010.xlsx]

## Sheet: Table S1
S1 Table. Sequences used in phylogenetic reconstruction of PIF protein subfamily.
Cladea	Group	Species	Accessionb
PIF1 (BrassicaceaebHLH)	Eudicot (Rosid)	Arabidopsis thaliana	19648795
PIF1 (BrassicaceaebHLH)	Eudicot (Rosid)	Arabidopsis thaliana	19643831
PIF1 (BrassicaceaebHLH)	Eudicot (Rosid)	Arabidopsis lyrata	16047370
PIF1 (BrassicaceaebHLH)	Eudicot (Rosid)	Arabidopsis thaliana	19645929
PIF1 (BrassicaceaebHLH)	Eudicot (Rosid)	Arabidopsis thaliana	19647311
PIF1 (BrassicaceaebHLH)	Eudicot (Rosid)	Brassica rapa	30636244
PIF1 (BrassicaceaebHLH)	Eudicot (Rosid)	Brassica rapa	30639879
PIF1 (BrassicaceaebHLH)	Eudicot (Rosid)	Brassica rapa	30636635
PIF1	Eudicot (Rosid)	Brassica rapa	30634280
PIF1	Eudicot (Rosid)	Arabidopsis lyrata	16049419
PIF1	Eudicot (Rosid)	Arabidopsis thaliana	19640292
PIF1	Eudicot (Rosid)	Medicago trunculata	31096124
PIF1	Eudicot (Rosid)	Medicago trunculata	31080099
PIF1	Eudicot (Rosid)	Prunus persica	17646933
PIF1	Eudicot (Euasterid)	Solanum pennellii	Sopen09g025180
PIF1	Eudicot (Euasterid)	Solanum lycopersicum	27310422
PIF1	Eudicot (Euasterid)	Solanum tuberosum	24401808
PIF1	Eudicot (Euasterid)	Solanum lycopersicum	27283400
PIF1	Eudicot (Euasterid)	Solanum pennellii	Sopen06g002870
PIF1	Eudicot (Euasterid)	Solanum tuberosum	24396132
PIF1	Eudicot (basal)	Aquilegia coerulea	22056434
PIF4	Eudicot (Rosid)	Brassica rapa	30642656
PIF4	Eudicot (Rosid)	Arabidopsis lyrata	16037443
PIF4	Eudicot (Rosid)	Arabidopsis thaliana	19662287
PIF4	Eudicot (Rosid)	Arabidopsis lyrata	16050939
PIF4	Eudicot (Rosid)	Arabidopsis thaliana	19638516
PIF4	Eudicot (Rosid)	Brassica rapa	30620293
PIF4	Eudicot (Rosid)	Brassica rapa	30618714
PIF4	Eudicot (Euasterid)	Solanum tuberosum	24417622
PIF4	Eudicot (Euasterid)	Solanum lycopersicum	27293858
PIF4	Eudicot (Euasterid)	Solanum pennellii	Sopen07g023150
PIF4	Eudicot (Rosid)	Prunus persica	17655102
PIF4	Eudicot (Rosid)	Medicago trunculata	31060478
PIF4	Eudicot (basal)	Aquilegia coerulea	22055825
PIF4	Monocot	Sorghum bicolor	28398103
PIF4	Monocot	Oryza sativa	24126646
PIF4	Monocot	Sorghum bicolor	28379467
PIF4	Monocot	Oryza sativa	24110090
PIF4	Monocot	Sorghum bicolor	28394392
PIF4	Monocot	Sorghum bicolor	28398608
PIF4	Monocot	Oryza sativa	24122408
PIF3	Eudicot (Rosid)	Brassica rapa	30631303
PIF3	Eudicot (Rosid)	Brassica rapa	30643850
PIF3	Eudicot (Rosid)	Arabidopsis lyrata	16035261
PIF3	Eudicot (Rosid)	Arabidopsis thaliana	19653766
PIF3	Eudicot (basal)	Aquilegia coerulea	22049584
PIF3	Eudicot (Rosid)	Prunus persica	17669040
PIF3	Eudicot (Rosid)	Medicago trunculata	31098276
PIF3	Eudicot (Rosid)	Medicago trunculata	31078074
PIF3	Eudicot (Euasterid)	Solanum lycopersicum	27302724
PIF3	Eudicot (Euasterid)	Solanum pennellii	Sopen01g044750
PIF3	Eudicot (Euasterid)	Solanum tuberosum	24422357
PIF3	Monocot	Oryza sativa	24152884
PIF3	Monocot	Sorghum bicolor	28370489
PIF3	Monocot	Sorghum bicolor	28384913
PIL1-2	Eudicot (Rosid)	Arabidopsis thaliana	19664283
PIL1-2	Eudicot (Rosid)	Arabidopsis lyrata	16036063
PIL1-2	Eudicot (Rosid)	Arabidopsis lyrata	16054218
PIL1-2	Eudicot (Rosid)	Brassica rapa	30633396
PIL1-2	Eudicot (Rosid)	Arabidopsis thaliana	19640754
PIL1-2	Eudicot (Rosid)	Arabidopsis lyrata	16040954
PIL1-2	Eudicot (Rosid)	Brassica rapa	30624701
PIL1-2	Eudicot (Rosid)	Brassica rapa	30619097
PIF7/8	Pinophyta	Picea abies	3A I20 NT comp26773 c0 seq12
PIF8	Eudicot (Euasterid)	Solanum pennellii	Sopen10g008180
PIF8	Eudicot (Euasterid)	Solanum lycopersicum	27280809
PIF8	Eudicot (Euasterid)	Solanum tuberosum	24421556
PIF8	Eudicot (Euasterid)	Solanum lycopersicum	27302343
PIF8	Eudicot (Euasterid)	Solanum pennellii	Sopen01g036520
PIF8	Eudicot (Rosid)	Brassica rapa	30644103
PIF8	Eudicot (Rosid)	Arabidopsis lyrata	16036316
PIF8	Eudicot (Rosid)	Arabidopsis thaliana	19644682
PIF8	Monocot	Oryza sativa	24094384
PIF8	Eudicot (Rosid)	Prunus persica	17640847
PIF8	Eudicot (basal)	Aquilegia coerulea	22061048
PIF7	Eudicot (Rosid)	Brassica rapa	30618583
PIF7	Eudicot (Rosid)	Arabidopsis lyrata	16045123
PIF7	Eudicot (Rosid)	Arabidopsis thaliana	19667881
PIF7	Eudicot (Rosid)	Prunus persica	17650093
PIF7	Eudicot (Euasterid)	Solanum tuberosum	24402883
PIF7	Eudicot (Euasterid)	Solanum lycopersicum	27290391
PIF7	Eudicot (Euasterid)	Solanum pennellii	Sopen03g034530
PIF7	Eudicot (Euasterid)	Solanum tuberosum	24395272
PIF7	Eudicot (Euasterid)	Solanum pennellii	Sopen06g026900
PIF7	Eudicot (Euasterid)	Solanum lycopersicum	27283840
ALC/SPT	Eudicot (Rosid)	Prunus persica	17663228
ALC/SPT	Eudicot (Rosid)	Medicago trunculata	31094890
ALC/SPT	Eudicot (Rosid)	Arabidopsis thaliana	19666073
ALC/SPT	Eudicot (Rosid)	Brassica rapa	30632061
ALC/SPT	Eudicot (Rosid)	Arabidopsis lyrata	16037323
ALC/SPT	Eudicot (Euasterid)	Solanum lycopersicum	27277870
ALC/SPT	Eudicot (Euasterid)	Solanum tuberosum	24385593
ALC/SPT	Eudicot (Euasterid)	Solanum pennellii	Sopen04g032290
ALC/SPT	Eudicot (Euasterid)	Solanum tuberosum	24428964
ALC/SPT	Eudicot (Euasterid)	Solanum pennellii	Sopen02g037840
ALC/SPT	Eudicot (Euasterid)	Solanum lycopersicum	27286945
ALC/SPT	Eudicot (Rosid)	Medicago trunculata	31087267
ALC/SPT	Eudicot (basal)	Aquilegia coerulea	22048338
ALC/SPT	Eudicot (Rosid)	Prunus persica	17663243
ALC/SPT	Eudicot (Rosid)	Arabidopsis lyrata	16038965
ALC/SPT	Eudicot (Rosid)	Arabidopsis thaliana	19645603
ALC/SPT	Eudicot (Rosid)	Brassica rapa	30649738
ALC/SPT	Eudicot (Rosid)	Brassica rapa	30639673
ALC/SPT	Monocot	Sorghum bicolor	28367684
ALC/SPT	Monocot	Oryza sativa	24139400
ALC/SPT	Monocot	Sorghum bicolor	28373943
ALC/SPT	Monocot	Oryza sativa	24133516
ALC/SPT	Pinophyta	Pinus pinaster	unigene1761
ALC/SPT	Pinophyta	Picea abies	2A all NT comp107726 c0 seq10
PIF1-4	Pinophyta	Picea abies	6A I23 VO L 1 T 118735
PIF1-4	Pinophyta	Pinus pinaster	unigene6057
Smoellendorfii	Lycopodiophyta	Selaginella moellendorffii	15412311
Smoellendorfii	Lycopodiophyta	Selaginella moellendorffii	15416909
Smoellendorfii	Lycopodiophyta	Selaginella moellendorffii	15415765
Ppatens	Bryophyta	Physcomitrella patens	28269126
Ppatens	Bryophyta	Physcomitrella patens	28257180
Ppatens	Bryophyta	Physcomitrella patens	28236070
Ppatens	Bryophyta	Physcomitrella patens	28247325
Mpolymorpha	Marchanthiophyta	Marchanthia polymorpha	LC093265
a Clades are named and ordered as they appear in the phylogenetic recontruction (Figure 1).
b Accession numbers of the sequences retrieved from Phytozome (https://phytozome.jgi.doe.gov/), with the exeption of Marchanthia polymorpha, Picea abies, Pinus pinaster and Solanum pennellii that were obtained from DDBJ (DNA Database in Japan, http://www.ddbj.nig.ac.jp/), Dendrome (http://dendrome.ucdavis.edu), SustainPine (http://www.scbi.uma.es/sustainpine/) and Sol Genomics (https://solgenomic…
