# Supplementary material for: Phytochrome Interacting Factors (PIFs) in Solanum lycopersicum: Diversity, Evolutionary History and Expression Profiling during Different Developmental Processes
Source: PLoS One. 2016 Nov 1;11(11):e0165929. doi: 10.1371/journal.pone.0165929 (PMC5089782; doi:10.1371/journal.pone.0165929)
Supplement: S2 Table — (XLSX) [file pone.0165929.s011.xlsx]

## Sheet: Plan1
S2 Table. Percentage of identity between Arabidopsis thaliana and Solanum lycopersicum homologs.
		Coding Sequence	Promotera
Genes		(aminoacid)	(nucleotide)
AtPIF1 vs SlPIF1a		41	nd
AtPIF1 vs SlPIF1b		41	nd
AtPIF3 vs SlPIF3		29	nd
AtPIF4 vs SlPIF4		33	nd
AtPIF5 vs SlPIF4		33	nd
AtPIF7 vs SlPIF7a		32	nd
AtPIF7 vs SlPIF7b		27	nd
AtPIF8 vs SlPIF8a		51	nd
AtPIF8 vs SlPIF8b		40	nd
SlPIF1a vs SlPIF1b		54	45
SlPIF7a vs SlPIF7b		45	50
a Fragments of 2Kb upstream the translation initiation site were aligned. nd: not determined.
