# Supplementary material for: Phytochrome Interacting Factors (PIFs) in Solanum lycopersicum: Diversity, Evolutionary History and Expression Profiling during Different Developmental Processes
Source: PLoS One. 2016 Nov 1;11(11):e0165929. doi: 10.1371/journal.pone.0165929 (PMC5089782; doi:10.1371/journal.pone.0165929)
Supplement: S3 Table — (XLSX) [file pone.0165929.s012.xlsx]

## Sheet: Plan1
S3 Table. Relative expression of SlPIF genes in the tested organs.
	Cotyledona	Hypocotylb	Leafc	Fruitd
SlPIF1a	25.99 ± 2.59 c	5.78 ± 0.18 bc	8.05 ± 0.58 b	2.95 ± 0,36 a
SlPIF1b	70.19 ± 2.83 a	19.80 ± 2.54 a	9.48 ± 0.41 a	9.83 ± 0,39 b
SlPIF3	16.41 ± 1.10 c	8.51 ± 0.80 b	1.43 ± 0.09 cd	17.25 ± 0,94 c
SlPIF4	41.22 ± 6.19 b	4.23 ± 0.21 bc	2.72 ± 0.07 c	1,00 ± 0,14 a
SlPIF7a	1.00 ± 0.13 d	1.00 ± 0.07 c	1.00 ± 0.08 d	ND
SlPIF7b	ND	ND	0.10 ± 0.01 d	ND
a cotyledons of 4-day-old tomato dark-grown seedlings.b hypocotyls of 4-day-old tomato dark-grown seedlings. c leaves of 3-week-old plants grown under 12h/12h light/dark photoperiod harvested after 4 h of the begining of light. d Fruits at mature-green stage after 48 h under constant light. Values represent mean ± standard error of at least three biological replicates. Letters represent significa…
