# Supplementary material for: Phytochrome Interacting Factors (PIFs) in Solanum lycopersicum: Diversity, Evolutionary History and Expression Profiling during Different Developmental Processes
Source: PLoS One. 2016 Nov 1;11(11):e0165929. doi: 10.1371/journal.pone.0165929 (PMC5089782; doi:10.1371/journal.pone.0165929)
Supplement: S1 Text — (FAS) [file pone.0165929.s014.fas]

>Ppinaster_unigene6057
MDGNAAA----------------------------------------------------------------------------------------------------------------------------------------------------------------------------------------------------------------------------------------------------------------------------------------------------------------------------------------------------------------------------------------------------------------------------------------------------------------------------------------------------------------------------------------------------------------------------------------------------------------------------------------------------------------------------------------E-PSI----IE-----S--NSTGMTAIGS---------S-------------S-GA--NSR------AQ------------------------------------------------------------------------------------------D---I--GSCQ-THQ--NPPF-------------------G----K------------NL-DV-----A-----------------T----------CS------------------ED-------------------------------------------------------------------------------------------------------------------------------------------------------------------------------------------------------------------------------------------------------------------------------------------------------------------------------------------------------------------------------------------------------------------------------------------------------------------------------------------------------------------------------------------------------------------------------------------------------------------------------------------------------------------------------------------------------------------------------------------------------------------------------------------------------------------------------------------------------------------------------------------------------------------------------------------------------------------------------------------------------------------------------------------------------------------VTD-------SSAKVSE---------QVLC-------------------------------------QNSDA---------GRS--L---ASSG-------------T-EKCGD---AG---DG----PEP-TIT---------------------------S----S-SG-G-S-------GN-SAG--------------------------R-AGKEA-T-----NTS-K--R-------KS--R---D-VE-DS----ECQ-S-E-------------------DV-----------EYESAEA-KKP---AP--SRTTTSKRSRAAEVHNLSERRRRDRINEKMRALQELIPHCNKSDKASMLDEAIEYLKTLQLQVQ-I------M--SMGGG--MGM----PP------FVFPG-GMQ-H---------FQVPQM------------AH-----------LS----PM----G-M-G--IGM-------G----Y-G------MGVLD-------MA--A--TSGR-----PVM----SLPS---MHV-SA-LPG-STIHCQAALP--LS------GMP----GP----S--LPM-------S---R--LP----------GP--GLQ---------V--SGMPVSTLPVSGL--PGT--T-Q-PGLVSTSASGSTD--L-----HD-MQN-A-NV--------I----GHYKH--YMN----HH-Q-----M-------Q-G-L------------P----------------------------------------------------------------------------------------------------------------------------------------------------------------------------------------------------------------------------------------------------------------------------------------------------------------------------------------------------------------------------------------QVL-----------------------------------------------------------------------N----------------GN---------L--------YN-SSM-AQ------------PA------------------------------------------------------------------------------------------------------------------------------------------------------P--------------------------------QN----------------------PV-Q-S----DGR----GA--HNTVSASGKAGT---------------------------------------------------------------------------------------------------------------------------------------TG-------------------------------------
>Ppinaster_unigene1761
M---------------------------------------------------AQ----------------------K-----------------------------------------C----S-----------------------------------------------------------------------------------------E--PG--------------------------------------------F----------------LV-N--------------------------------------------------------------------------------------------------------------------------------------------------------------------------------------------------------------------------------------------------------------------------------------------------------------------------------------------------------------------------------------------------------------------------------------------------------------------------------------------------------------------------------------------------------------------------NSAL-WDD-------------------------E----D------------AL-NRNYNY-N-----------------Y----------YT------------------DLWGGLPL-S-SSA-----------------------------------------------------------------------------------------------------------------------------------------------------------------------------------------------------------------------------------------------------------------------------------------------------------------------------------------------------PAT----------------------------------------------AR--TSAED----------------------------------------------------------------------------------------------------------------------------------------------------------------------------------------------------------------------------------------------------------------------------------------------------------------------------------------------------------------------------------------------------------------S-R-PK-V----V-------------------------------------------------------------------AASE-AVES--------------------------------------------------------------------------------------------------------------------------------------------------------------------------------------------------------------DYGRV--N-NK---N-------------N-NVSAD---TQ---LS----CET-AAT----------------S-------S---------SG-G-S-------MS-SPS-------K-S--------------------NEV-I-----KSS-K--N-------KV-LM---G-TK-DI----ECQ-S-Q-------------------KA-----------REDSGE--NFKQ--CS--TGTSSSKRSRAAEVHNLSEKRRRNRINEKMKALQNLIPNSNKTDKASMLDEAIEYLKKLQLQVQ-M------L--SARSG--IDL----SS------MRWLAQ-MP-H---------LQIQQM------------PKA----------------RM----A-I-D--QHA-------G----V-P-IS-MPVGS--GL-I-N-TN--QG-SEKR-----P-L----PLHD---LYNSG---------------A--LG----------------N-----TA----I-------P--IN----------LS--SVR---------I-------------------------------D------D--H--H-S-------C-KM--------D--H--PQGH--FT-----L--------------------S-----------------------------------------------------------------------------------------------------------------------------------------------------------------------------------------------------------------------------------------------------------------------------------------------------------------------Q-----------------------------------------------------------------------------LPT-----------------------------------------------------------------------T----------------TQ-------E----------VH----------------------------------------------------------------------------------------------------------------------------------------------------------------------------------------------------------------------------------------------------------------------------------------------------------------------------------------------------------------------------------SA---L-----------SLPE-------------------------------------------K
>Pabis_6A.I23.VO.L.1.T.118735
MPWAGRNSNPVRPPPGNEEGGLCNRIADKSHKEPPRPNESLFCQQIDLKDTMNH----------------------C--------------------------------------------V-P-----------------------------------------------------------------------------------------N--W--------------------------------------------------------------DM-ENG--I---IQ---------------------SS----------------------------------------------------------DFP-PMAKV-------------NWD-----------------------YVQ---P-QK--------------------------------------------------------------------------------------------------------------------------------------------------------------------------------------------------------------------------RS---------------TML-E-HDI----EE-LLWEN--GQVVNKVVKRPFPTQL--SK-------------T-LQ--NDD------AVLPGK----PS----PVG----K---------DN-T--LE-S-V----------VH-AM-S-S--------ANA----SS--------IH-E---D--VMDS-WLH--Y-PL-------------------D----D------------SL-EK-----E-----------------Y----------CS------------------DFFVGIPG-T-NVH-M--L-R-------DSLSGQMNNVPAEKVSNLHAQKESSLSSENNSAPWTGVFAGMVNGTNA------AG--PSKTGKESPPK---------------SI-----------------------------------------------------------------ISDKA--------------------------------------MALGAGRASG-------------------------------------------------------------------------------------------------------------------------IISQS-GTDTLAKVRTTNQL-PVS-----KWHTDVQG---------------S--SSSN------------DD----------------------------Q-P--PC---K----------------------------KTATQL-SSS-P-------L-------------------------------SM-P----------------------------------P-PKMQAT-------------------------------------D------------------------------------------------------------------------------------LA--------------------------------------------------------------S--M--------K--P-----SRTKL--VNFSHF---S-R-PA-A----TM-K-A-N-LQ---SI---G-------S-A---SG-LSTT----G-I-QNRLD-----KIRMDGNAAV-EPS-IIES--------NS-TGMTTIG--S------S----------S-GANS-QAQD-------I----G-S-C-Q---T-------------HQNPPVGKN-------------------LDVATCSED-----VTD-------SSPKVSE---------QVLR-------------------------------------QNSDA---------GRS--L---ASCG-------------T-EKCGD---AG---DG----PEP-TIT---------------------------S----S-SG-G-S-------GN-SAG--------------------------R-AGKEA-T-----NTS-K--R-------KS--R---D-VE-DS----ECQ-S-E-------------------DV-----------EYESAEA-KKP---AP--SRTTTSKRSRAAEVHNLSERRRRDRINEKMRALQELIPHCNKSDKASMLDEAIEYLKTLQLQVQ-I------M--SMGGG--MGM----PP------FVFPG-GMQ-H---------FQVPQM------------AH-----------LS----PM----G-M-G--IGM-------G----Y-S------MGMLD-------MA--A--TSGR-----PVM----SLPS---MHV-SA-LPG-STIHCQAALP--LS------GMP----GP----S--LPM-------S---R--LP----------GP--GLQ---------V--SGLPVSTLPVSGL--PGT--T-Q-PGLVSTSASGSTD--L----QDH-MQN-A-NV--------M----GHYKH--YMN----HH-Q-----M-------Q-G-L------------P----------------------------------------------------------------------------------------------------------------------------------------------------------------------------------------------------------------------------------------------------------------------------------------------------------------------------------------------------------------------------------------QVL-----------------------------------------------------------------------N----------------GN---------L--------YN-SSM-AQ------------PA------------------------------------------------------------------------------------------------------------------------------------------------------P--------------------------------QN----------------------PV-Q-S----DGR----GA--HNTVSASGKAGTTEVVYGFSM--------AAY------HEWA-----------FS--------------------------C--------NPF---SLWVLWP-LY----------------FCLLS-QGSSCCLILFTAP-L-EYIAG-------------------------------------
>Pabis_2A.all.NT.comp107726.c0.seq10
M---------------------------------------------------SH----------------------Y-----------------------------------------R----P-----------------------------------------------------------------------------------------S------------------------------------------------L----------------TS-F-------------------------------IP--------------------------------------------------------KASLQ------------------------------------------------------V--------------------------------------------------------------------------------------------------------------------------------------------------------------------------------------------------------------------------KT---------------YIF-S-FSF----YT-LIHCY--GFAGPRRGA----------S--------TSRLIQ-TG-FP--PSRQK-HKD----------------------------------------------------QK-TP-H-F--------AL----RIMAQKCSEPGFL-V---N--NSAL-WDD-------------------------E----D------------AL-NRNYNY-N-----------------Y----------YT------------------DLWGGLPL-S-SSA-----------------------------------------------------------------------------------------------------------------------------------------------------------------------------------------------------------------------------------------------------------------------------------------------------------------------------------------------------PA------------------------------------------------R--TSAED----------------------------------------------------------------------------------------------------------------------------------------------------------------------------------------------------------------------------------------------------------------------------------------------------------------------------------------------------------------------------------------------------------------S-R-PK-V----V-------------------------------------------------------------------AASE-AVES--------------------------------------------------------------------------------------------------------------------------------------------------------------------------------------------------------------DYGRV--N-KN---N-------------N-TVSAD---TQ---LS----CET-AAT----------------S-------S---------SG-G-S-------MS-SPS-------K-S--------------------NEV-I-----KSS-K--N-------KV-LM---G-TK-DI----ECQ-S-Q-------------------KA-----------REDSGE--NFKQ--CS--TGTSSSKRSRAAEVHNLSEKRRRNRINEKMKALQNLIPNSNKTDKASMLDEAIEYLKKLQLQVQ-M------L--SARSG--IDL----SS------MRWLAQ-MP-H---------LQIQQM------------PKA----------------CM----A-I-D--QHA-------G----V-P-IS-MPVGS--GL-I-N-TN--QG-SEKR-----P-L----PLHD---LYNSG---------------A--LC----------------N-----TA----I-------P--IN----------LS--SVR---------I-------------------------------D------D--H--H-S-------C-KM--------D--H--PQGH--FT-----L--------------------P-----------------------------------------------------------------------------------------------------------------------------------------------------------------------------------------------------------------------------------------------------------------------------------------------------------------------Q-----------------------------------------------------------------------------LPT-----------------------------------------------------------------------T----------------TQ-------E----------VH----------------------------------------------------------------------------------------------------------------------------------------------------------------------------------------------------------------------------------------------------------------------------------------------------------------------------------------------------------------------------------SA---L-----------SLQE-------------------------------------------K
>Pabis_3A.I20.NT.comp26773.c0.seq12
MG---------------------------------------------------H----------------------C--------------------------------------------V-P-----------------------------------------------------------------------------------------AA-W--------------------------------------------------------------DA-AC-G-T-----------------D------------------------------------------------------------------------------------------------------------------------------------------------------------------------------------------------------------------------------------------------------TELS-------------GLG---------QLNMFSFNKLKAWDQEEQ----RTEL------------------E---------------------DQFP---------------PAMPDY-EQL----AE-LIWKD--GHPAMQDLGSKVNRHH--NN---------HKI-STSG-YWGND-----RPAAIN---RRQ----SQGGEKEV---------DG-T--LDAI-VEN--L------------------------------P--------PI-D---E--ETAS-WFN--Y-ALN-----------------------E--F----------Q-EP-----ALGHRKPEKLSNSASEP-S----------VP--------------------------------------------------------------------------------------------------------------------------------------------------------------------------------------DALVPEAN--------------------------------------------------------------------------------------------------------------------------------------------------------------------------------------------------------------------------------------------------------------------------------------------------------T---------------------------------------------------------------IARPEYAFTHSIS---------------------------------------------------------------------------------------------------------------------------------------------------MKSELSVPPSSSPT--PV----------------------------------------------------------------PG-Q-P--------QP-QLQSS-RDGGS--VNFCHFA-----KPA-----VIM-K-A-Q-LH---TI---DSASGPT------------------ISQRVRQQNNG----VKVPGSNN-MPAS-IVES--S------------GALCANSDESYPSSCRAS----TLSSKNQ-PPAL-------N---M-------------------------------------------------VRV-YSKPVP-TSETS-----ASDHDC---ITAKA------VE---------------------------D------QK------QGNN---------NSM---SE---SAT----------IAKERTISE---NC---EG----VEV-TLT---------------------------S----T-SA-G--------SPNNSMT-------QKS----------------G--KEPS-G-----TRW-K--R-------KF-SG-----EE-DS----GCQ-S-E-------------------DP--------DDNESAQAK--KRQ---TG--RRSGSSNRSRAAAVHNLSERRRRDRINERMRALQKLIPNSSKTDKASMLDEAIEYLKHLQAQLQ-M------M--ILRNG--MNI----PP------MMMPLG-MQ-Q--------------------------------------LQMS----LLASLGP-T-GLGMGMTG-----------VG-LG---MGM--GM-M-D-M--NS---LATG-R-VPMAPMAQPLPT---I-------GS-HA-------------------IP----GS-------V-H-------P---A-TFIQPNMATTG-F--------------ST----TP-------DA--------------------------------NDR-MGN-T-SF--------L----DLYRA--YIA------------------------------------------------------------------------------------------------------------------------------------------------------------------------------------------------------------------------------------------------------------------------------------------------------------------------------------------------------------------------------------------------------------C------QR------QSMNMNM-----------------------------------------------------------------------N----------------MD-----------F------YN-SMA-L-QQQQQQQ---------PQ-------QTT---QSATTIGPGQVTGSKNQQYYTQAHFNPQQSYSQQIHQQLLFQQKHYLQQPVQQSQLSSQPAQHAVVHQQHLQIPGLNYSQSSVSNRHPQQDQRQQILPASVTPSDQVPGSTLSSGLPSLSLGSTSSGRSPAKILPAGLVKANHTGTTVLHEQYNSLNDMASTQKQSDSPHPTLSPHCAQAASVLQKSPEQKS-E-S----DGL----HQ--DEVNGVHFVDLNICAQARTIVSTSSVQ--TSSIQKTTGNLKMVQGGNNEESMSGQGGT-N-----LS--GVP---SGHTYQDLGIASSEQTPPMPFQ-----------------------------------------QTP-V-SRASG-PISSVINS---------PH-----EAVASIAHL---
>Spennellii_Sopen10g008180
MD-----------------------------------------------------------------------------------------------------------------------------------------------------------------------------------------------------------------------------------------------------------------------------------------------------------------------------------------------------------------------------------------------------------------------------------------------------------------------------------------------------------------------------------------------------------------------------------------------------------------------------------------------------------------------------------------------YEV----AE-LKWEK--GEVVMHGLGPPRVPCYYNPLSTPS----PTKY--TWD-----D-----KPH--------------AA----A---------GG-T--LESV-VNQ--AT------NYN-I-----------------DI--------RD-E---G--DFVS-WFD--D-CLP-----------------------E--T-----------------------------------D-I----------DI--------------------------------------------------------------------------------------------------------------------------------------------------------------------------------------VAVVPTSC--------------------------------------------------------------------------------------------------------------------------------------------------------------------------------------------------------------------------------------------------------------------------------------------------------T---------------------------------------------------------------NY---------NQ---------------------------------------------------------------------------------------------------------------------------------------------------Q-----VPP-----------------------------------------------------------------------------------------------------------------------------------------------------------------------------------------------------------------------------------------S----TRVASCS-GDAE-------MARVGT--G------------------------S--------------------SFE-EIS------ED--FENE-E-------ANLIG----SMV------------------------------------Y------EGQN---------NNM---V----DQ--------T--VS----PGE---TS---LG----EER-VLT---------------------------T----T-ST-F--------K-----------------------------------------------HN-K--S-------KT-PN-----NH-DS----RGQ-----------------------ES-----RD---NE-DEDE--KKR---SN--ISSFSTKRCRVAATHNQSERKRRDKINQRMKTLQKLVPTSSKTDTTSMLDEVIEYLKQLQAQVK-A------M--SMMIHVNMQP----PP------MMLPNM-AF-Q---------Q------------------------QQQQFQMS----M-------M---G---------------M-A-RP---I---------D-V--NA---LSSP-N-ITTIP------S---I-------LH-TT-------------------AP----SN-------FND-------P-------------------------------------------------------------------------------------PIA-S-PG--------A----DPSAS--LVA------------------------------------------------------------------------------------------------------------------------------------------------------------------------------------------------------------------------------------------------------------------------------------------------------------------------------------------------------------------------------------------------------------AR----Q-------------------------------------------------------------------------------------------------------------------------------------LSQVQ----------QQ----------------------------------------------------------------------------------------------------------------------------------------------------------------------------------------------------------------------------------------------------------------------------------------------------------------------------------------------------------------------------------------------------------------------K---
>Spennellii_Sopen09g025180
M---------------------------------------------------NH----------------------S--------------------------------------------V-P-----------------------------------------------------------------------------------------D--F--------------------------------------------------------------DM-DD-D-Y---SL---------------------PA----------------------------------------------------------------S-S---------------------------------------GLT---R-TK--------------------------------------------------------------------------------------------------------------------------------------------------------------------------------------------------------------------------KS---------------AMA-E-EEI----ME-LLWQN--GQVVMQSQNQRSVKKS--HIGN------G----S-GG--GGD------AVIP-------S----D-----------------Q-A--VSRE-I----R-----HV-EE-T-T--------PHH----LF--------MQ-E---D--EMAS-WLH--Y-PL-------------------D----D--P---------SF-ER-----D-----------------L----------YS------------------DLLYPTPT-S-TLT-T----------------------------------------------------------A-----------------AL---------------------------------------------------------------------------------------------------------------------------------------------------------------------------------------------------------------------------------------------------------------------P-------------------R-------------E--------------NR--TSTF------------EI----------------------------R-P--PP-PQP----------------------------SPAAPI-GTA-PR------P-------------------------------PI-P----------------------------------P-SRRT-----------------------------------------------------------------------------------------------------------------------------------------------------------------------------------------------V--------T--E-----NSNRF--QNFGHF---S-R-LP-K----AR--LE-P-GQ--ANL-----------S-----K-------------------------------SP-RDST-V------------------------------------------VDSSV-TPIT-------G----Q--E--SR----------------------------------------------VSLIPDN-----VVA-------VPG-GNV---------GCST-------------------------------------VNGST---------GT---A---T--A-------------S-TAIRE---PT---TT----CDI-SMT---------------------------S----S-PG-G-S-------GN-SVS-------A-SAVPPAPAPAPSHKGAAPTATAAA-A-----DDR-K--R-------KG--R---E-ME-D-----EGQ-N-E-------------------DA-----------EFESPD--TKK---QA--RGSTSTKRSRAAEVHNLSERRRRDRINEKMKALQELIPRCNKTDKASMLDEAIEYLKSLQLQVQ-M------M--SMGCG--M------VP------MMYPG-MQP-Y---------M-------------------------------P----PM----G-M-G--MGM-------G----M-G------MEI----------------GMNR-----PMV----PYPP---LL------PG-AAMQNAAA---A--------AQM----GP----R--FSI-------P---Q--FH----------LP--PVP---------V--PD------P-SRM--QAS--S-Q-PDP----ILNSLV--SH--NSNQ-PRL-P-NF--------S----DPYQQ--FFG----LQ-Q-----A-------Q-V-A----------L--P--------------------------Q---------NQ--------------------------------------------------------------------------------------------------------------------------------------------------------------------------------------------------------------------------------------------------------------------------------------------------------------------------------------------------------------------------------------------------------------------------------------------------------------------------------------------------------A-------------------------------------------------------V-------------------------------------------------------------------------------------------------------------EQ----------------------PS-N-N----KS-------------G--------------S------------------RKEV-----------GN-----------------------------------------------P--------------------------G--------------NHQS--------------------------------G-----
>Spennellii_Sopen07g023150
MN---------------------------------------------------PC------------------------------------------------------------------L-P-------------------------------------------------------------------------------------------EW--------------------------------------------------------------NI-ET-E-L--------------------------------------------------------------------------------------------------------------------------------------PAP----HQK--------------------------------------------------------------------------------------------------------------------------------------------------------------------------------------------------------------------------KP---------------MGF-D-HEL----VE-LLWRN--GEVVLHSQTHKKQPGY---DPN------ECR--Q-FN--K-----------H------------------------------D-----QPT---I--R-----V-----A-G--------NQT----NL--------IQ-D---D--ETVA-WLN--C-PID-----------------------D------------SF-DK---------------------E-F----------CS------------------PFLSDIST-N-PHL-G---EEPDKSIRQSE-----------------------------------------------------------------------------------------------------------------------------------------------------DNNK----------------------------------------VF-----------------------------------------------------------------------------------------------------------------------------------------KFDPL--------------------------------------E--INHV-------------------------------------------LPQSH--------------------------------------HSGF--DP-------------------------------------NPM-P----------------------------------P-PRFHNF-------------------------------------------------------------------------------------------------------------------------G-S--------------------------------------------------------------AQ-Q--------K--HHIVG-GDQKG--VNFPPPI-----RSS-N-----------------VQLGG-----------KEARSN--------------------------LILQDI-KEGS-V-----------------MTVGS------------------SHCGSNQ-VDTSR-----------F---SSS--ANRGL--SA-------AM-IT--------------------------------------------------------------------------------------------------------D-YT---------GKI--S--------------------P-QSDTMD---R---DT----FEP-ANTS--------------------------------SSSGR-S-------GS-SYA-------R-ACNQ---------------STATN-S-----QGH---KR-------KS--R----DGE-EP----ECQ-S-K-------------------AD-----------ELESAG--GNK---PA--QKSGTARRSRAAEVHNLSERRRRDRINEKMKALQELLPHSTKTDKASMLDEAIEYLKSLQMQLQ-M------M--WMGSG--MA------------SMMFPGV-QH-Y----------------------------------------IS----RM----GM--G--MGP-----------------------------P-SV-P--S---MHNA----MHL------AR----------------------LP--LV------DPA-------------IPL-------T------QAAPNN------QA--AAM-----------------------C------------QNS----MLNQVN--Y----QRH-LQN-P-NFP------------DQYAS--YMG----FH-P-----L-------Q-G-A------------------------------------------------------------------------------------------------------------------------------------------------------------------------------------------------------------------------------------------------------------------------------------------------------------------------------------------------------------------------------------------S------Q----PI-----------------------------------------------------------------------N----------------IF-----------G------LG-SHT-A-QQTQQL----------P-------------------------------------------------------------------------------------------------------------------------------------------------------------------------------------H----------------------PT-N-S----N-------------------------------------------------------------------------------APA-----------------------------------------------------------------------------------------------------------------T
>Spennellii_Sopen06g026900
MS---------------------------------------------------H----------------------H--------------------------------------------T-W-----------------------------------------------------------------------------------------N--F--------------------------------------------------------------SH-QK-Q-E-----------------Q-Q----VV-----------------------------------------------------------------------------EKEEE-----------------------------------------E------------------------------------------------------------------------------------------------------------------NRYT-------------RGH---------V---------------------HNQ-------------------Q---------------------NQVDP---------------MSS-K-CEV----AE-LTWEN--GQVAMHRLGSNLSNEQ--TK---------H----TWG-----------------------------K----A---------GD-T--LESI-VHQ--AT------FQK--------------------------------Q---H--HSYI-MGS--D-GQN-----------------------Q--A----------------------------------NI-------------N------------------------------------------------------------------------------------------------------------------------------------------RE---------K--------------------------------NVSYGAQQ------------------------------------------------------------------------------------------------------------------------------------------------------------------------------------------------------------------------------------------------------------------------------------------------------------------------------------------------------------------------------------------------------------------------------------------------------------------------------------------------------------------------------------------------------------------------------------------------------------------------------------------------------------------------------------------------------------------------------------------------------------------------------------------TRGV------L---------------------------------------------------------------------K-RMR---SSDSDPQL-----------------------Y------------------------------------I------GGIS----------------------------------------------L---E----------HL---------------------------NA-----R---ASAKDNDITMIT----------W--------------------------------------------------PC-----NE-DS----ACH-G--------------------------------GSENK--E--EER---ET--KSSNPSKRSRRAAVHNQSERRRRDRINEKMKALQKLVPNASKTNKASMLEEVIKYLKQLQAQIQ-L------I--SYAKN--MEQ----QM------MMMSLG-MQ-P---------P---------------------------HIQMP----LLA---T-M-NMC---------------S----S---T-A--GI-LNN-M--TS--NLAPA-P----YQ------S---LIG-GR--AP-LI-------------------YP----TS-T---IPTLF-------P---P--FISPPFAMAS-SIP--SIPSQPINAESI----SP-------K--LTK-------------------SA---AAP-----DTS-F-PF--------N----HPYNA--YLP---------------------------------------------------------------------------------------------------------------------------------------------------------------------------------------------------------------------------------------------------------------------------------------------------------------------------------------------------------------------------------------------------------------------------Q----SM-----------------------------------------------------------------------K----------------ME-----------F------NN-EMA-A-QYLQQGN---------Q--------ENV---------------------------------------------------------------------------------------------------------------------------------------------------------------------------------------------------------------------------------------------------------------------------------N-----IR--GQK---ERS--------------------------------------------------------------------------------------------------------I---
>Spennellii_Sopen06g002870
M---------------------------------------------------NY----------------------C--------------------------------------------VVP-----------------------------------------------------------------------------------------D--F--------------------------------------------------------------KM-DD-D-Y---YD---------------------IP----------------------------------------------------------------S-A-----------------------------------------I---F-NK--------------------------------------------------------------------------------------------------------------------------------------------------------------------------------------------------------------------------KS---------------TIA-D-EEI----ME-LVWQN--GEVIMQSQNQRSVRKS--NLFP------E----Q-SA-------------------------------------------------------V----------EQ-TV-A-V--------SAP----LY--------MQ-E---D--EMNS-WLQ--S-PL-------------------D----D--S---------S--------------------------------------FD------------------DFLNTTPS-C-DAVTS----------------------------------------------------------A-----------------AA----------------------------------------------------------------------------------------------------------------------------------------------------------------------------------------------------------------------------------------------------------------------------------------PQG------------E--------------IG--TSKV------------EI----------------------------R-P--PL--------------------------------------------V------P-------------------------------PCSR----------------------------------P-IRCT-----------------------------------------------------------------------------------------------------------------------------------------------------------------------------------------------E--------G--E-----LPHRL--QNFGHF---S-R-LS-G----EA-ILR-N-GT--TSS-----------S-G---H-------------------------------SV-RAST-I------------------------------------------VDSNE-TPVA-------A------------------------------------------------------------RVSEN-----VTP-------VTA-M--------------N-------------------------------------VRGREL-------------T---A--T-------------T-SGGRE---VT---MA----CEL-ALTA-------------------------------S-TS-G-S-------GG-SVS-------A-RAEPPQPS---------HMEADTA-V-----DDR-K--R-------KS--R---E-SD-DN----EGQ-S-E-------------------DV-----------EYEFAD--ARK---QV--RSSTSAKKSRAAEVHNLSERKRRDRINEKMKALQELIPRCNKSDKASMLDEAIEYLKSLQLQVQ-M------M--ATGCS--M------VP------MMYPG-IPQ-Y---------M-------------------------------P----TM----G-M-N--MSM-------G----M-D------MKM----------------GRNR-----PII----SYPP---LM------PG-TAMQNAAA---A--------AQM----AP----Q--YPL-------P---A--YH----------LP--PFP---------A--PD------P-SRI--PVA--N-H-PDH---PRLNSHV--GH--NISQ-PRL-P-NF--------S----DPYYQ--YFG----LQ-Q-----A-------Q-L-M----------L--P--------------------------Q---------NQ--------------------------------------------------------------------------------------------------------------------------------------------------------------------------------------------------------------------------------------------------------------------------------------------------------------------------------------------------------------------------------------------------------------------------------------------------------------------------------------------------------E-------------------------------------------------------V-------------------------------------------------------------------------------------------------------------EQ----------------------LS-S-S----KL-------------N--------------S------------------CIE------------GS-----------------------------------------------A--------------------------G--------------NHQSG-KHS-IQMVTFYTSHYCGSFSILFEA-----------
>Spennellii_Sopen04g032290
M---------------------------------------------------AD----------------------P-----------------------------------------Y----R-----------------------------------------------------------------------------------------T------------------------------------------------N----------------------------------------------------P--------------------------------------------------------------------------------------------------------------------------------------------------------------------------------------------------------------------------------------------------------------------------------------------------------------------------------------------------------------------------------------------------------------------------------------------------------------------------------------------------------------HA----SSS--------LE-S---E--DMSS-FFL--N----------------------------------------------------------------------------------------------------FLQGTSA-S-SS-----A----------------------------------------------------------------------------------------------------------------------------------------------------------------------------------------------------------------TAAAG-------------------------------------------------------------------------------------------------------------------------FYN------------------------------------------------------------------------------------------------------------------------------------------------------------R-------------------------------SVP-----------------------------------A-P-----------------------------------------------------------------------------------------------------------------------------------------------------------------------------------------------------------------VA-ESSSS--LNFSDP---G-R-FYAA----EF-K----------------------------------------------------------------------------------------------------------------------------------------------------------------------------------------------------------------------------------------------------------------------------------------------------------------------------------EG----VEN-VFA----------------S-------A---------GL-G-D-------CD-G----------------------------------M-N-----SAN-R--R-------EF--L---E-DD-KV----DNF-G-F----------------S--SE-----------ECDGLD--MPS---DP--THPRSSKRSRSAEVHNLSEKRRRSRINEKLKALQNLIPNSNKTDKASMLDEAIEYLKQLQLQVQ-M------L--TLRNG--LSL----YP------GYVPGS-LQ-S---------VQLPSG------------NE-----------FD----GR----S-F-M----------------------------------L-S-AN-------GG-----ATL----PVNR----EM-----------------P--QT----------------A-----FE----ISNQN---P--SG----------KP--TIT---------S-------------------------------H------N--T--E------NA-V-AL--------E--T--TVQN--HYG----LL-----NH------------L-----------------------------------------------------------------------------------------------------------------------------------------------------------------------------------------------------------------------------------------------------------------------------------------------------------------------A-----------------------------------------------------------------------------SSK-----------------------------------------------------------------------D----------------MC-------R----------DN-TLS-RL-HL-------D----M-------------------------------------------------------------------------------------------------------------------------------------------------------------------------------------S----------------------------------------------------------------------------------------------------------------------------------------------------------------------C---S-----------GNN-SS---SG-V----------------S-----------------S
>Spennellii_Sopen03g034530
MS---------------------------------------------------H----------------------C--------------------------------------------TVP-----------------------------------------------------------------------------------------T--W--------------------------------------------------------------NP-SY-Q-R-----------------QEH----VV-----------------------------------------------------------------------------EA-EE-----------------------------------------A------------------------------------------------------------------------------------------------------------------NKYP-------------HLH---------N----------------Q----QIQ-------------------I---------------------NHLLP--------------MSSK-C-EEV----AE-LTWEK--GQLGMHGLGGILSISQ--AK---------Q----TLG-----------------------------R----T---------GD-T--LDSI-VHQ--AT------HHA--------------------------------K---N--QTSI-HQN--Y-DQN-----------------------E--D----------------------------------QD-L-----------K-----------------------------------------------------------------------------------------------------------------------------------------------------T--------------------------------GVLYSGGK-------------------------------------------------------------------------------------------------------------------W----------------------------------------------------------------------------------------------------------------------------------------------------------------G-------------------E---------------------------------------------------------------SS---------QQ---------------------------------------------------------------------------------------------------------------------------------------------------M-----APP-----------------------------------------------------------------------------------------------------------------------------------------------------------------------------------------------------------------------------------------RATV------LA-K------------------------------------------------------------------K-RMR---PSESDPQY------------------------------------------------------------G------GAED----------------------------------------------H---EY----AEG-SAC---------------------------AS-----AS-ATFYRENDTTMVT----------WP-----------------S--FDES-S---R--SI-K--S-------KT-TC-----DE-DS----ACH-G-------------------------------GGSENK--E--EEH---ET--KRSNSSRRSRAAAVHNQSERRRRDRINQRMKALQRLVPNASKTDKASMLDEVIDYLKQLQAQVQ-L------M--SSTPR--NMA----PQ------MMMPLG-MH-Q-------------------------------------HIQMS----LL---AR-M-GVG---------------V-G-LG---MGM--GM-F-D-M--TA---LARA-A----A------------AA-AA--SA-TT-------------------HP----NQ-M-TTAPINI-------P---F--TPSGAFA-----LP--AAPA-----NSV----SP-------ASA--T-------------------T--------SAT-TNS-I-PF--------T----NPYSA--FLP---------------------------------------------------------------------------------------------------------------------------------------------------------------------------------------------------------------------------------------------------------------------------------------------------------------------------------------------------------------------------------------------------------------------------Q----SM-----------------------------------------------------------------------D----------------ME-----------F------FN-NMA-A-LYRQQLA---------T--------QST---------------------------------------------------------------------------------------------------------------------------------------------------------------------------------------------------------------------------------------------------------------------------------Q-----IT--GSK---LNQENQ----------------------------------------------------------------------------------------------T------E---
>Spennellii_Sopen02g037840
M---------------------------------------------------AN----------------------N-----------------------------------------N----V-----------------------------------------------------------------------------------------Y--HH--------------------------------------------------------------N-A--------------------------------------------------------------------------------------------------------------------------------------------------------------------------------------------------------------------------------------------------------------------------------------------------------------------------------------------------------------------------------------------------------------------N---------------------------------------------------------------------------------------------------------------F-S--------LTD----PD--------PE-P---D--DISV-FLR--H-IL-------------------L----P------------SSSS------------------------------------------------------------------SSS------N-----F------------------------------------------------------------------------MAL----------------------------------------------------------------------------------------------------------------------------KGNEMQ-----------------------------------------------------------------------------------------------------------------------------------------------------------------------------------------------------------------------------------------------------------------------Y------------------------------------------------SS--------------------------------------S--------------------------------------------------------------------------------------------------------------------------------------------------------------------------------------------------------------------------------L-PHL--MPN-NN---------------------------------------------------------------------Q-QGNL-----------------SS-------------------------------------------------------------------------------------------------------------------------------------------------------------------------------M-----------------------------------------------------------------M-----N----------------S-------S---------AC-G-I------F--------------------------------------S-S-----SSS-----VG----TMD--Y---D-PD-EY----ECE-S-E-------------------DG-----TE--D---LGAE--ASV---QP--PSRNTSKRSRAAEVHNLSEKRRRSRINEKMKALQKLIPNSNKTDKASMLDEAIEYLKQLQLQVQ-M------L--TMRNG--LNM----YP------LGLPRM-LQ-Q---------NQLPQ---------------------------------Q----K-I-G--LCE-------G----N---------AF--TN-----AK--V--A--------GNL----QVNQDASLNA-IFN-------------P--TE----------------N-----C----TET---------KV----------TL--PIT---------M-----------------------------SNV------N--R--S-D----SA-F-EL--------E--S--SMN--IHL----DPF-QLSRSTS-------K-E-I---------WR-----------------------------E---------DGLPL-------------------------------------------------YGM--------N----------------------------------ELMTKTA----------------------------ST----------------------------------------------------------------------------------------G-SN----------------VV-----------------------------------------------------------------------------------------------------------------------------------------------------------------------------------------------------------F-------------------------------------------------------------------------------------------------------------------------------------------------------------------------------------------------------------SV----------------------PL-D-T----DAS----SM--KR------------------N--------T-R--------EA-----------CL--------------------------L-RYQFG-----------------------------------A--V-----------N----E---TN-LDC-DQL------------------LSPQLYSN--F
>Spennellii_Sopen01g044750
M---------------------------------------------------AI----------------------G-----------------------------------------K----L-----------------------------------------------------------------------------------------E------------------------------------------------S----------------GQ-Q----K--------------------------IS------------------------------------------------------------------------------------------------------------S---T-SN--------------------------------------------------------------------------------------------------------------------------------------------------------------------------------------------------------------------------LS---------------SFP-E-NDL----VE-LKWQN--GQIVMQGQNSSAKKST--VPNN------LPSS----A-SGDR----D-KYTGNS---STS----KIG----K---------FG-L--MDTM-LND--M-----SL-SV-P-T--------GE----LDL--------IQ-E---D--EGVP-WLG--Y-PA-------------------D----D------------SL-QQ-----D-----------------Y----------CA------------------QLLPEISG-V-TAN-G--Q-S-----GLSVFG------------------------------------------------------------------LINK-------R---G-----------------------------------------------------------------SSDK----------------------------------------MIGDSH----------------------------------------------------------------------------------------------------------------------------SVPVH-NAVNFEQ--------------------------------------RN--TSKVS----------P------------------------------------S-SR----------------------------FSPL---SSLP--SQKGHASM-------------------------------PTLE---SGVSDVFSSKN---S--NTPISVLGGSNQR-K-ASAGDV-------------------------------------------------------------------------------------------------------------------------KSN---------------K-----------------------------------------------I-Q--------K--QNMPG-NRSNL--LNFSHF---S-R-PA-T----LV-K-AAK-LQ---SS---T--------GG---SN--------------------------I------SDSP-ILEA--KGKK----GEEKVTIG--D------N----------HVSIAA-TENFLTSKKDNF----P-HYPTNGV-SSQLESRP-------SG-AS--F-H-----------D-----R--------------------S-C---QVE---QSDNAFRDCSS---------------------NND------NTY--DHFT---S---------------AK---A-------------T-KHIAD---GE---RN----VEH-GVA----------------C-------S---------SV-C-S-------GS-SAE-------R-G-------------------SSDQ-P-----LNL-K--R-------KT--R---D-NE-EF----ECR-S-E-------------------DV-----------EEESVG--IKKP-SAA--RGGTGSKRSRAAEVHNLSERRRRDRINEKMRALQELIPNCNKADKASMLDEAIEYLKTLQLQVQ-I------M--SMGAG--LCV----PP------MMFPMQ-HM-H-----------GAQM------------PH-----------FS----PM----S-L-G--MGM-------G----M-------GFGM--GM-L-E-MN--GR-SSGY-----PMY----PMPS---VQG-GH-F------------P--SP----------------P-----IP----A-------S--TA----------YP--GIA---------V-------------------------------S------------N-RHV-FAH-P-GQG-LP---MS--I--PRAS--LGP----LA-----GQP-------STG-A-----------------------------------------------------------------------------------------------------------------------------------------------------------------------------------------------------------------------------------------------------------------------------------------------------------------------A-----------------------------------------------------------------------------VPM-----------------------------------------------------------------------NVAREGVPVEIRGAQPNLD-------SKTPV------HK-NSQIVQ-NA-------E----A-------------------------------------------------------------------------------------------------------------------------------------------------------------------------------------SC----------------------PQ-N-QTC-SQ-----VQATNEV------------------L--------EK---------SA-----------QK--------------------------N------DQLPD---VI--GSAANRL----------T---NR---T-----------NVP-GN---EA-G----------------PS----------------L
>Spennellii_Sopen01g036520
MN---------------------------------------------------Q----------------------C--------------------------------------------V-P-----------------------------------------------------------------------------------------S--W--------------------------------------------------------------DL-DD-S-T--------------------------------------------------------------------------------------------------------------------------------------------------------------------------------------------------------------------------------------------------------------------------VP-------------RKN---------P----------------I----QTQS-N----------------S---------------------LAAD---------------VPSL-D-YEV----AE-LTWEN--GQLAMHGLGPPRANNK--P---------------I------------------------------SS----Y---------GG-T--LESI-VNQ--AT------RCNDDVPLHLHGKSTVDR----NK--------QG-G---D--EVVP-WFN--N-HNA-----------------------V--A----------Y------------APPA-TGL---VA-M----------TK--------------------------------------------------------------------------------------------------------------------------------------------------------------------------------------DALVPCSR--------------------------------------------------------------------------------------------------------------------------------------------------------------------------------------------------------------------------------------------------------------------------------------------------------N---------------------------------------------------------------TS---------NS--------------------------------------------------------------------------------------------------------------------------------------DN------H--RSV-----HVP---------------------------------------------------------------------------------------------------------------------G-----I--------------------------------------------------------------DG---------------------------------------------S----THVGSCS-GATN-------S-RDWM--V------------------------A--------------------PRM-RVR--P-TRRE--W---SSRADM---ISVSG----SET------------------------------------C------GGDS---------RQL---T----VD--------T--FD-----------R---EF----GTT-MYT---------------------------S----T-SM-G--------SPEN-----------T-----------------S-----S-D---K--QC-T--N-------RT-GD-----DH-DS----VCH-I-R-------------------DQ-----KEGGDDEDDNNN--KKG---SK--NSSSSTKRKRAAAIHNQSERKRRDKINQRMKTLQKLVPNSSKTDKASMLDEVIEYLKQLQAQVH-M------M--SRMN---MS-----PA------MMLPLA-MQ-Q---------Q-------------------------L---QMS----MM----G-M-GMG---------------M-G-MG---MGVA-GV-F-D-I--NN---LSRP-N----IP------G---L-------PS-FL-------------------HP----SA------AFMQ-------P------IT--SWDNSN-S--------------------A-------------------------------------------PS-PPS-A-AM--------P----DPLAA--LLA------------------------------------------------------------------------------------------------------------------------------------------------------------------------------------------------------------------------------------------------------------------------------------------------------------------------------------------------------------------------------------------------------------C------QS------Q----PI-----------------------------------------------------------------------N----------------MD-----------A------YS-RMA-A-LYQQFQ----------QP--------PT---------------------------------------------------------------------------------------------------------------------------------------------------------------------------------------------------------------------------------------------------------------------------------------GS--GPK--------------------------------------------------------------------------------------------------------------N---
>Slycopersicum_27280809
MD-----------------------------------------------------------------------------------------------------------------------------------------------------------------------------------------------------------------------------------------------------------------------------------------------------------------------------------------------------------------------------------------------------------------------------------------------------------------------------------------------------------------------------------------------------------------------------------------------------------------------------------------------------------------------------------------------YEV----AE-LKWEK--GEVVMHGLGPPGVPCYYKPLSTPS----PTKY--TWD-----D-----KPH--------------AA----A---------GG-T--LESI-VNQ--AT------THN-I-D--------IGD----EG--------GD-D---D--DLVS-WFD--D-CLP-----------------------E--T-----------------------------------S-M----------DI--------------------------------------------------------------------------------------------------------------------------------------------------------------------------------------VAVVPTSC--------------------------------------------------------------------------------------------------------------------------------------------------------------------------------------------------------------------------------------------------------------------------------------------------------T---------------------------------------------------------------NY---------NQ---------------------------------------------------------------------------------------------------------------------------------------------------Q-----VPP-----------------------------------------------------------------------------------------------------------------------------------------------------------------------------------------------------------------------------------------S----TRVASCS-GDAE-------MARVGM--G------------------------S--------------------SFE-EIS------ED--FENQEA-------KNLIG----SMV------------------------------------Y------EGKN---------N--------------------T--VS----PGE---TS---LG----EER-VLT---------------------------T----T-ST-F--------K-----------------------------------------------HN-K--R-------KT-LN-----NH-DS----RGQ-----------------------ES-----RD---NE-DEDE--KKR---SK--ISSFSTKRCRVAATHNQSERKRRDKINQRLKTLQKLVPTSSKTDTASMLDEVIEYLKQLRAQVK-A------M--SMMIHVNMQP----PP------MMLPNM-AF-Q---------Q------------------------QQQQFQMS----M-------M---G---------------M-A-RP---I---------D-V--NA---LSSP-N-ITTIP------S---I-------LH-TT-------------------AP----SN-------FNN-------P-------------------------------------------------------------------------------------PIA-S-PG--------A----DPLAS--LVA------------------------------------------------------------------------------------------------------------------------------------------------------------------------------------------------------------------------------------------------------------------------------------------------------------------------------------------------------------------------------------------------------------VR----QLS------Q----PM-----------------------------------------------------------------------T----------------MD-----------A------YS-RMA-A-LYQQYL----------QS--------NA---------------------------------------------------------------------------------------------------------------------------------------------------------------------------------------------------------------------------------------------------------------------------------------NL--GFK--------------------------------------------------------------------------------------------------------------N---
>Slycopersicum_27310422
M---------------------------------------------------NH----------------------S--------------------------------------------V-P-----------------------------------------------------------------------------------------D--F--------------------------------------------------------------DM-DD-D-F---SL---------------------PA----------------------------------------------------------------S-S---------------------------------------GIT---R-TK--------------------------------------------------------------------------------------------------------------------------------------------------------------------------------------------------------------------------KS---------------AMA-E-EEI----ME-LLWQN--GQVVMQSQNQRSLKKP--HIGN------G----S-GG--GGD------AVIP-------S----D-----------------Q-A--VSRE-I----R-----HV-EE-T-T--------PHH----LF--------MQ-E---D--EMAS-WLH--Y-PL-------------------D----D--P---------SF-ER-----D-----------------L----------YS------------------DLLYPTPT-S-TFT-T----------------------------------------------------------A-----------------AL---------------------------------------------------------------------------------------------------------------------------------------------------------------------------------------------------------------------------------------------------------------------P-------------------R-------------E--------------NR--TSTF------------EI----------------------------R-P--PP-PQP----------------------------SPAAPI-GTA-PR------P-------------------------------PI-P----------------------------------P-SRRT-----------------------------------------------------------------------------------------------------------------------------------------------------------------------------------------------V--------T--E-----NSNRF--QNFGHF---S-R-LP-K----AR--LE-P-GQ--ANL-----------S-----K-------------------------------SP-RDST-V------------------------------------------VDSNV-TPIT-------G----Q--E--SR----------------------------------------------VTLIPDN-----VVA-------VPG-GNV---------GCST-------------------------------------VNGST---------GT---A---T--A-------------S-TAIRE---PT---TT----CDI-SMT---------------------------S----S-PG-G-S-------GN-SVS-------A-SAEPPAPAPAPSHKGAAP-TATAA-A-----DDR-K--R-------KG--R---E-ME-D-----EGQ-N-E-------------------DA-----------EFESPD--TKK---QA--RGSTSTKRSRAAEVHNLSERRRRDRINEKMKALQELIPRCNKTDKASMLDEAIEYLKSLQLQVQ-M------M--SMGCG--M------VP------MMYPG-MQP-Y---------M-------------------------------P----PM----G-M-G--MGM-------G----M-G------MDI----------------GMNR-----PMV----PYPP---LL------PG-TAMQNAAA---A--------AQM----GP----R--FSI-------P---Q--FH----------LP--PVP---------V--PD------P-SRM--QAS--S-Q-PDP----MLNSLV--SH--NSNQ-PRL-P-NF--------S----DPYQQ--FFG----LQ-Q-----A-------Q-V-A----------L--P--------------------------Q---------NQ--------------------------------------------------------------------------------------------------------------------------------------------------------------------------------------------------------------------------------------------------------------------------------------------------------------------------------------------------------------------------------------------------------------------------------------------------------------------------------------------------------A-------------------------------------------------------V-------------------------------------------------------------------------------------------------------------EQ----------------------PS-N-S----KS-------------G--------------S------------------SKEV-----------GN-----------------------------------------------P--------------------------G--------------NHQS--------------------------------G-----
>Slycopersicum_27293858
MG-------------------------------------------------------------------------------------------------------------------------------------------------------------------------------------------------------------------------------------------------------------------------------------------------------------------------------------------------------------------------------------------------------------------------------------------------------------------------------------------------------------------------------------------------------------------------------------------------------------------------------------------------------------------------------------------F-D-HEL----VE-LLWRN--GEVVLHSQTHKKQPGY---DPN------ECR--Q-FN--K-----------H------------------------------D-----QPT---I--R-----V-----A-G--------NQT----NL--------IQ-D---D--ETVA-WLN--C-PID-----------------------D------------SF-DK---------------------E-F----------CS------------------PFLSDIST-N-PHL-G---EEPDKSIRQSE-----------------------------------------------------------------------------------------------------------------------------------------------------DNNK----------------------------------------VF-----------------------------------------------------------------------------------------------------------------------------------------KFDPL--------------------------------------E--INHV-------------------------------------------LPQSH--------------------------------------HSGF--DP-------------------------------------NPM-P----------------------------------P-PRFHNF-------------------------------------------------------------------------------------------------------------------------G-S--------------------------------------------------------------AQ-Q--------K--HHIVG-GDQKG--VNFPPPI-----RSS-N-----------------VQLGG-----------KEARSN--------------------------LMLQDI-KEGS-V-----------------MTVGS------------------SHCGSNQ-VDTSR-----------F---SSS--ANRGL--SA-------AM-IT--------------------------------------------------------------------------------------------------------D-YT---------GKI--S--------------------P-QSDTMD---R---DT----FEP-ANTS--------------------------------SSSGR-S-------GS-SYA-------R-ACNQ---------------STATN-S-----QGH---KR-------KS--R----DGE-EP----ECQ-S-K-------------------AD-----------ELESAG--GNK---SA--QKSGTARRSRAAEVHNLSERRRRDRINEKMKALQELLPHSTKTDKASMLDEAIEYLKSLQMQLQ-M------M--WMGSG--MA------------SMMFPGV-QH-Y----------------------------------------IS----RM----GM--G--MGP-----------------------------P-SV-P--S---MHNA----MHL------AR----------------------LP--LV------DPA-------------IPL-------T------QAAPNN------QA--AAM-----------------------C------------QNS----MLNQVN--Y----QRH-LQN-P-NFP------------DQYAS--YMG----FH-P-----L-------Q-G-A------------------------------------------------------------------------------------------------------------------------------------------------------------------------------------------------------------------------------------------------------------------------------------------------------------------------------------------------------------------------------------------S------Q----PI-----------------------------------------------------------------------N----------------IF-----------G------LG-SHT-A-QQTQQL----------P-------------------------------------------------------------------------------------------------------------------------------------------------------------------------------------H----------------------PT-N-S----N-------------------------------------------------------------------------------APA-----------------------------------------------------------------------------------------------------------------T
>Slycopersicum_27283840
MS---------------------------------------------------H----------------------H--------------------------------------------T-W-----------------------------------------------------------------------------------------N--F--------------------------------------------------------------SH-QK-Q-E-----------------Q-Q----VV-----------------------------------------------------------------------------EKEEE-----------------------------------------E------------------------------------------------------------------------------------------------------------------NRYT-------------RGH---------V---------------------HNQ-------------------Q---------------------NQVDP---------------MSN-K-CEV----AE-LTWEN--GQVAMHRLGSNLSNEQ--TK---------H----TWG-----------------------------K----A---------GD-T--LESI-VHQ--AT------FQK--------------------------------Q---H--HSYI-MGS--D-GQN-----------------------Q--A----------------------------------NI-------------N------------------------------------------------------------------------------------------------------------------------------------------RE---------K--------------------------------NVSYGAQQ------------------------------------------------------------------------------------------------------------------------------------------------------------------------------------------------------------------------------------------------------------------------------------------------------------------------------------------------------------------------------------------------------------------------------------------------------------------------------------------------------------------------------------------------------------------------------------------------------------------------------------------------------------------------------------------------------------------------------------------------------------------------------------------TRGV------L---------------------------------------------------------------------K-RMR---SSDSDPQL-----------------------Y------------------------------------I------GGIS----------------------------------------------L---E----------HL---------------------------NA-----R---ASAKDNDITMIT----------W--------------------------------------------------PC-----NE-DS----ACH-G--------------------------------GSENK--E--EER---ET--KSSNPSKRSRRAAVHNQSERRRRDRINEKMKALQKLVPNASKTNKASMLEEVIKYLKQLQAQIQ-L------I--SYAKN--MEQ----QM------MMMSLG-MQ-P---------A---------------------------HIQMP----LLA---T-M-GMC---------------S----S---T-T--GI-LNN-M--TS--NLAPA-P----YQ------S---LIG-GR--AP-LI-------------------YP----TS-S---MPTLF-------P---P--FMSPPFATAS-SIP--STPPQPINAESI----SP-------K--LTK-------------------YA---APPNIAA-STS-F-PF--------S----HPYNA--YLP---------------------------------------------------------------------------------------------------------------------------------------------------------------------------------------------------------------------------------------------------------------------------------------------------------------------------------------------------------------------------------------------------------------------------H----SM-----------------------------------------------------------------------K----------------ME-----------F------NN-EMA-A-QYLQRGN---------Q--------ENV---------------------------------------------------------------------------------------------------------------------------------------------------------------------------------------------------------------------------------------------------------------------------------N-----IQ--GQK--------------------------------------------------------------------------------------------------------------K---
>Slycopersicum_27283400
M---------------------------------------------------NY----------------------C--------------------------------------------VVP-----------------------------------------------------------------------------------------D--F--------------------------------------------------------------KM-DD-D-Y---YD---------------------IP----------------------------------------------------------------S-A-----------------------------------------I---F-NK--------------------------------------------------------------------------------------------------------------------------------------------------------------------------------------------------------------------------KS---------------TIA-D-EEI----ME-LVWQN--GGVIMQSQNQRSVRKS--NLFP------E----Q-SA-------------------------------------------------------V----------EQ-TV-A-V--------SAP----LY--------MQ-E---D--EMNS-WLQ--S-PL-------------------D----D--S---------S--------------------------------------FD------------------DFLNTTPS-C-DAVTS----------------------------------------------------------A----------------AAA----------------------------------------------------------------------------------------------------------------------------------------------------------------------------------------------------------------------------------------------------------------------------------------PPG------------E--------------IG--TSKV------------EI----------------------------R-P--PL--------------------------------------------V------P-------------------------------PCSR----------------------------------P-IRCT-----------------------------------------------------------------------------------------------------------------------------------------------------------------------------------------------E--------G--E-----LPHRL--QNFGHF---S-R-LS-G----EA-VLR-N-GT--TSS-----------S-G---H-------------------------------SV-RAST-I------------------------------------------VDSNE-TPVA-------A------------------------------------------------------------RVSEN-----VTP-------VTA-M--------------N-------------------------------------VRGREL-------TATS--M---A--T-------------T-SGGRE---VT---MA----CEL-ALTA-------------------------------S-TR-G-S-------GG-SVS-------A-RAGPPQPS---------HTEADTA-A-----YDR-K--R-------KS--R---E-SD-DN----EGQ-S-E-------------------DV-----------EYEFAD--ARK---QV--RSSTSAKKSRAAEVHNLSERKRRDRINEKMKALQELIPCCNKSDKASMLDEAIEYLKSLQLQVQ-M------M--ATGCS--M------VP------MMYPG-IPQ-Y---------M-------------------------------P----TM----G-M-N--MSM-------G----M-D------MKM----------------GRNR-----PLI----SYPP---LM------PG-PAMQNAAA---A--------AQM----AP----Q--YPL-------P---A--YH----------LP--PFP---------A--PD------P-SRI--PVA--N-Q-PN--------SHV--GH--NISQ-PRL-P-NF--------S----DPYYQ--YFG----LQ-Q-----A-------Q-L-M----------L--P--------------------------Q---------NQ--------------------------------------------------------------------------------------------------------------------------------------------------------------------------------------------------------------------------------------------------------------------------------------------------------------------------------------------------------------------------------------------------------------------------------------------------------------------------------------------------------E-------------------------------------------------------V-------------------------------------------------------------------------------------------------------------EQ----------------------LS-S-S----KL-------------N--------------S------------------CIE------------GS-----------------------------------------------R--------------------------G--------------NHQSG-EHT-I-------------------------------
>Slycopersicum_27277870
M---------------------------------------------------AD----------------------P-----------------------------------------Y----R-----------------------------------------------------------------------------------------T------------------------------------------------N----------------------------------------------------P--------------------------------------------------------------------------------------------------------------------------------------------------------------------------------------------------------------------------------------------------------------------------------------------------------------------------------------------------------------------------------------------------------------------------------------------------------------------------------------------------------------HA----SSS--------LE-S---E--DMSS-FFL--N----------------------------------------------------------------------------------------------------FLQGTPA-S-SS-----A----------------------------------------------------------------------------------------------------------------------------------------------------------------------------------------------------------------TAAAG-------------------------------------------------------------------------------------------------------------------------FYN------------------------------------------------------------------------------------------------------------------------------------------------------------R-------------------------------SGP-----------------------------------A-P-----------------------------------------------------------------------------------------------------------------------------------------------------------------------------------------------------------------VA-ESSSS--LNFSDP---G-R-FYAA----EF-K----------------------------------------------------------------------------------------------------------------------------------------------------------------------------------------------------------------------------------------------------------------------------------------------------------------------------------EG----VEN-VFA----------------S-------A---------GL-G-E-------CD-G----------------------------------M-N-----SAN-R--R-------EF--L---E-DD-KV----DNF-G-F----------------S--SE-----------ECDGLD--MPS---DP--THPRSSKRSRSAEVHNLSEKRRRSRINEKLKALQNLIPNSNKTDKASMLDEAIEYLKQLQLQVQ-I------L--TLRNG--LSL----YP------GYVPGS-LQ-S---------VQLPSG------------NE-----------FD----GR----S-F-M----------------------------------L-S-AN-------GG-----ATL----PVNR----EM-----------------P--QT----------------A-----FE----ISNQN---P--SG----------KP--TIT---------S-------------------------------H------N--T--E------NA-V-AL--------E--T--TIQN--HYG----LL-----NH------------L-----------------------------------------------------------------------------------------------------------------------------------------------------------------------------------------------------------------------------------------------------------------------------------------------------------------------A-----------------------------------------------------------------------------SSK-----------------------------------------------------------------------D----------------MC-------R----------DN-TLS-RL-HL-------D----M-------------------------------------------------------------------------------------------------------------------------------------------------------------------------------------S----------------------------------------------------------------------------------------------------------------------------------------------------------------------C---S-----------GNN-SS---SG-V----------------S-----------------S
>Slycopersicum_27290391
MS---------------------------------------------------H----------------------C--------------------------------------------TVP-----------------------------------------------------------------------------------------T--W--------------------------------------------------------------NP-SY-Q-R-----------------QEH----VV-----------------------------------------------------------------------------EA-EE-----------------------------------------A------------------------------------------------------------------------------------------------------------------NKYP-------------HLH---------N----------------Q----QIQ-------------------I---------------------NHLLP--------------MSSK-C-EEV----AE-LTWEK--GQLGMHGLGGILSISQ--AK---------Q----TLG-----------------------------R----T---------GD-T--LESI-VHQ--AT------YHA--------------------------------K---N--QTSI-HQN--Y-AQN-----------------------E--D----------------------------------QD-L-----------K-----------------------------------------------------------------------------------------------------------------------------------------------------T--------------------------------GVLYSGGK-------------------------------------------------------------------------------------------------------------------W----------------------------------------------------------------------------------------------------------------------------------------------------------------G-------------------E---------------------------------------------------------------SS---------QQ---------------------------------------------------------------------------------------------------------------------------------------------------M-----APP-----------------------------------------------------------------------------------------------------------------------------------------------------------------------------------------------------------------------------------------RATV------LA-K------------------------------------------------------------------K-RMR---PSESDPQY------------------------------------------------------------G------GAED----------------------------------------------H---EY----AEG-SAC---------------------------AS-----AS-ATFYRENDTTMVT----------WP-----------------S--FDES-S---R--SI-K--S-------KT-AC-----DE-DS----ACH-G-------------------------------GGSENK--E--EEH---ET--KRSNSSRRSRAAAVHNQSERRRRDRINQRMKALQRLVPNASKTDKASMLDEVIDYLKQLQAQVQ-L------M--SSTPR--NMA----PQ------MMMPLG-MH-Q-------------------------------------HIQMS----LL---AR-M-GVG---------------V-G-LG---MGM--GM-F-D-M--TA---LARA-A----A----------------A--SA-TT-------------------HP----NQ-M-TTAPINI-------P---F--TPSGAFA-----LP--AAPA-----NSV----SP-------ASA--T-------------------T--------STT-TNS-I-PF--------T----NPYSA--FLP---------------------------------------------------------------------------------------------------------------------------------------------------------------------------------------------------------------------------------------------------------------------------------------------------------------------------------------------------------------------------------------------------------------------------Q----SM-----------------------------------------------------------------------D----------------ME-----------F------FN-NMA-A-LYRQQLA---------N--------QST---------------------------------------------------------------------------------------------------------------------------------------------------------------------------------------------------------------------------------------------------------------------------------Q-----IT--GSK---LNQENQ----------------------------------------------------------------------------------------------T------E---
>Slycopersicum_27286945
M---------------------------------------------------AN----------------------N-----------------------------------------N----V-----------------------------------------------------------------------------------------Y--YH--------------------------------------------------------------N-A--------------------------------------------------------------------------------------------------------------------------------------------------------------------------------------------------------------------------------------------------------------------------------------------------------------------------------------------------------------------------------------------------------------------N---------------------------------------------------------------------------------------------------------------F-S--------LTD----PD--------PE-P---D--DISV-FLR--H-IL-------------------L----P------------SSSS------------------------------------------------------------------SSS-S--S-N-----F------------------------------------------------------------------------MAL----------------------------------------------------------------------------------------------------------------------------KSNEMQ-----------------------------------------------------------------------------------------------------------------------------------------------------------------------------------------------------------------------------------------------------------------------Y------------------------------------------------SS--------------------------------------S--------------------------------------------------------------------------------------------------------------------------------------------------------------------------------------------------------------------------------L-PHL--MPN-NN---------------------------------------------------------------------Q-QGNL-----------------SS-------------------------------------------------------------------------------------------------------------------------------------------------------------------------------M-----------------------------------------------------------------M-----N----------------S-------S---------AC-G-I------FSS-SYG-------V-CN------------G-----ATTV-S-----SSS-----VG----TID--Y---D-PD-EY----ECE-S-E-------------------DG-----TE--D---LGAE--ASV---QP--PSRNTSKRSRAAEVHNLSEKRRRSRINEKMKALQKLIPNSNKTDKASMLDEAIEYLKQLQLQVQ-M------L--TMRNG--LNM----YP------LGLPRM-LQ-Q---------NQLSH---------------------------------Q----K-V-G--LCE-------G----N---------AF--TN-----AK--V--A--------GNL----QVNQDASLNA-IFN-------------P--TE----------------N-----C----TET---------KV----------TP--PIT---------M-----------------------------SNI------N--R--S-D----SA-F-EL--------E--S--SMN--IHL----DPF-QLSRSTS-------K-E-I---------WR-----------------------------E---------DDLPL-------------------------------------------------YGM--------N----------------------------------ELTTKTA----------------------------ST----------------------------------------------------------------------------------------G-SN----------------LA-----------------------------------------------------------------------------------------------------------------------------------------------------------------------------------------------------------F-------------------------------------------------------------------------------------------------------------------------------------------------------------------------------------------------------------SV----------------------PL-D-T----DAS----NL--KR------------------S--------T-R--------EA-----------CL--------------------------L-RYQFG-----------------------------------A--V-----------N----E---TN-LDC-DQL------------------LSQQLYSN--F
>Slycopersicum_27302724
M---------------------------------------------------AI----------------------G-----------------------------------------K----P-----------------------------------------------------------------------------------------E------------------------------------------------S----------------GQ-Q----K--------------------------IS------------------------------------------------------------------------------------------------------------S---T-SN--------------------------------------------------------------------------------------------------------------------------------------------------------------------------------------------------------------------------LS---------------SFP-E-NDL----VE-LKWQN--GQIVMQGQNSSAKKST--VPNN------LPSS----A-SGDR----D-KYTGNS---STS----KIG----K---------FG-L--MDSM-LND--M-----SL-TV-P-T--------GE----LDL--------IQ-E---D--EGVP-WLG--Y-PA-------------------D----D------------SL-QQ-----D-----------------Y----------CA------------------QLLPEISG-V-TAN-E--Q-S-----GQSVFG------------------------------------------------------------------LINK-------R---G-----------------------------------------------------------------SSDK----------------------------------------MIGDSH----------------------------------------------------------------------------------------------------------------------------SVPVH-NAVNFER--------------------------------------RN--TSKVS----------P------------------------------------S-SR----------------------------FSPL---SSLP--SQKGHASI-------------------------------PTLE---SGVSDVFSSKN---S--NTPLSVLGESNQS-K-ASAGDA-------------------------------------------------------------------------------------------------------------------------KSN---------------R-----------------------------------------------I-Q--------K--QNMPG-NRSNL--LNFSHF---S-R-PA-T----LV-K-AAK-LQ---SS---T--------GG---SN--------------------------I------SGSP-ILEA--KGKK----GEEKVTIG--D------N----------HVSAAA-TENFLTSKKDNF----P-HYPTNGV-SSQLESRP-------SG-AS--F-H-----------D-----R--------------------S-C---QAE---QSDNAFRDCSS---------------------NND------NTH--DHFT---S---------------AK---A-------------T-KDIAD---GE---RN----VEH-GVA----------------C-------S---------SV-C-S-------GS-SAE-------R-G-------------------SSDQ-P-----LNL-K--R-------KT--R---D-NE-EF----ECR-S-E-------------------DV-----------EEESVG--IKKP-CAA--RGGTGSKRSRAAEVHNLSERRRRDRINEKMRALQELIPNCNKADKASMLDEAIEYLKTLQLQVQ-I------M--SVGAG--LCV----PP------MMFPMQ-HM-H-----------GAQM------------PH-----------FS----PM----S-L-G--MGM-------G----M-------GFGL--GM-L-E-MN--GR-SSGY-----PMY----PMPS---VQG-GH-F------------P--SP----------------P-----IP----A-------S--TA----------YP--GIA---------V-------------------------------S------------N-RHV-FAH-P-GQG-LP---MS--I--PRAS--LGP----LA-----GQP-------STG-A-----------------------------------------------------------------------------------------------------------------------------------------------------------------------------------------------------------------------------------------------------------------------------------------------------------------------A-----------------------------------------------------------------------------VPM-----------------------------------------------------------------------NVAREGVPVEIRGAQPNLD-------SKTPV------HK-NSQIVQ-NA-------E----A-------------------------------------------------------------------------------------------------------------------------------------------------------------------------------------SC----------------------PQ-N-QTC-SQ-----VQATNEV------------------L--------EK---------SA-----------QK--------------------------N------DQLPD---VI--GSAANRL----------T---NR---T-----------NVP-GN---EA-G----------------PS----------------L
>Slycopersicum_27302343
MN---------------------------------------------------Q----------------------C--------------------------------------------V-P-----------------------------------------------------------------------------------------S--W--------------------------------------------------------------DL-DD-S-T--------------------------------------------------------------------------------------------------------------------------------------------------------------------------------------------------------------------------------------------------------------------------VP-------------RKN---------L----------------I----QTQS-N----------------S---------------------LAVD---------------VPSL-D-YEV----AE-LTWEN--GQLAMHGLGPPRANNK--P---------------I------------------------------SS----Y---------GG-T--LESI-VNQ--AT------RCNDDVPLHLHGKSTVDR----NK--------QS-G---D--EVVP-WFN--N-HNA-----------------------V--A----------Y------------APPA-TGL---VA-M----------TK--------------------------------------------------------------------------------------------------------------------------------------------------------------------------------------DALVPCSR--------------------------------------------------------------------------------------------------------------------------------------------------------------------------------------------------------------------------------------------------------------------------------------------------------N---------------------------------------------------------------TS---------NS--------------------------------------------------------------------------------------------------------------------------------------DN------Q--RSV-----HVP---------------------------------------------------------------------------------------------------------------------G-----I--------------------------------------------------------------DG---------------------------------------------S----THVGSCS-GATN-------S-RDWT--V------------------------A--------------------PRM-RVR--P-TRRE--W---SSRADM---ISVSG----SET------------------------------------C------GGDS---------RQL---T----VD--------T--FD-----------R---EF----GTT-MYT---------------------------S----T-SM-G--------SPEN-----------T-----------------S-----S-D---K--QC-T--N-------RT-GD-----DH-DS----VCH-S-R-------------------DQ-----KEGGDDEDDNDN--KKG---SK--NSSSSTKRKRAAAIHNQSERKRRDKINQRMKTLQKLVPNSSKTDKASMLDEVIEYLKQLQAQVH-M------M--SRMN---MS-----PA------MMLPLA-MQ-Q---------Q-------------------------L---QMS----MM----G-M-GMG---------------M-G-MG---MGVA-GV-F-D-I--NN---LSRP-N----IP------G---L-------PS-FL-------------------HP----SA------AFMQ-------P------IT--SWDNSN-S--------------------A-------------------------------------------PS-PPS-A-AM--------P----DPLAA--LLA------------------------------------------------------------------------------------------------------------------------------------------------------------------------------------------------------------------------------------------------------------------------------------------------------------------------------------------------------------------------------------------------------------C------QS------Q----PI-----------------------------------------------------------------------N----------------MD-----------A------YS-RMA-A-LYLQFQ----------QP--------PT---------------------------------------------------------------------------------------------------------------------------------------------------------------------------------------------------------------------------------------------------------------------------------------GS--GPK--------------------------------------------------------------------------------------------------------------N---
>Sbicolor_28367684
M---------------------------------------------------NE----------------------Q-----------------------------------------Q----G-----------------------------------------------------------------------------------------L--GG--------------------------------------------F----------------GG-G--------------------------------------------------------------------------------------------------------------------------------------------------------------------------------------------------------------------------------------------------------------------------------------------------------------------------------------------------------------------------------------------------------------------R----GG-------------------------------------------------------------------------------------VQ----------------------------------------------GH-G---R--EAMAL-LQ--HH--------DQRRR-QQLEEEED----D------------EAVRR-----Q-----------------M----------FG----------------------------------------------------------------------------------------------------------------------------------------------------------------------------------------------------------------------------------------------------------------------------------------------------------------------------------------------------------------------------------------------------------------------------------------------------------------------------------------------------------------------------------------------------------------------------------------------------------------------------------------------------------------------------------------------------------------------------------------------------------------------------------------------------------------------------------------------------------GL---A-AYPA-A----LG-----------------------------------------------------------------------------------------------------------------------------------------------------------------------------------------------------------------------------------------------------------------------------------------------------------------------------------------------------------------------------------HG-H--------------------------------------------QVDY-G-----EDA-----G--------------------G----LGD-S-D-------------------AG-----GS---E-PEAPP--ERT---RG--GGGSGSKRSRAAEVHNLSEKRRRSKINEKMKALQSLIPNSNKTDKASMLDEAIEYLKQLQLQVQ-M------L--SMRNG--VYL----NP------PYLSGA-IE-P---------AQASQ---------------------------------M----F-A-A--LGG-------G----N---------IT--AS-----SS--G--A--------VMP----PVNQSSGVHQ-AFD-------------P--LN-----------------------P---PR--NQ---PLSFV----------LP--NV----------------------------------------DKT---------I--Q-E----AP-F-HL--------E--S--S-Q--SHL----RTF-RM-P-ES-------S-E-M---------MLP----------------------------G---------EVVAK-------------------------------------------------HQL--------T----------------------------------STQERVS----------------------------LP----------------------------------------------------------------------------------------G-ID----------------MN---------PIRQES-----------------------------------------------------------------------------SI------------------------------------------------------------------------------------------------------------------------------------------------------------------------------------------------------------------------------------------------------------------------------------------------------------------------------------------------------------------------------------------------------------------------------------------------------------------------------------------------------V-----------NAD-HF---DG-CSH-SK-----------------------E------
>Sbicolor_28370489
M---------------------------------------------------TS----------------------FI---------------------------------------------R-----------------------------------------------------------------------------------------C--SDLVKVNYPQTPANKQLFTS--------------------------WKQAFCVVLLRIYIPKIPP-GQ-A-HASPLP--------------SPSRPH-LPSPPLLGNPSLARPEPERRRLLVVLGRGSCCYGGRCRVAFLNCSCSCSCPHLFSFLPSISLLLPLL-S-------------S--------LLRPSACVLHPPPPVAAPTA---P-AP--------------------------------------------------------------------------------------------------------------------------------------------------------------------------------------------------------------------------LM---------------TGP-G-DEL----AE-LLWDH--GPALRRPPP-----PF--QPFT------CSAA-G-SS--RSHE---LKRHPVPV----PVPLGMHT---------------------HGAG-L----------GL------G--------GL----PVH--------DD-E---D--DAVP-WLH--C-PV-------------------V----V--DDGDAD--TAPL-PP-----E-----------------Y----------CA------------------SLLSEYSE-A-AAP-A--A-TA-------------------------------------------------------------------------------------------------------------------------------------------------------------------------------------------------------------SHAAA-------------------------------------------------------------------------------------------------------------------------VVPA-----------------------------------------------------------------------------------------------------------A---------------------------PPPP------------------------------------------------------------------------------------------------------------------------------------------------------------------------------------------------------------------------EA---------------AVA-------------------------------------------NKL-AP--------PSATGSG-VGEGV--LNFTFF---S-R-PL-Q----RP-Q-A-A----------------------------------------------------SAAASHP-VEST-VVQA--------------ATNRLRS------T----------PLFSEQ-RM-----A-------------WLQP----------------------------------------------------------------------------------------PKAPRATAAAAATPPPPPPPPPAPPQ-----------------------LAPMLPDTRH---G--------ETVAQP-RSQPD---AR---PP----DAA-AVT---------------------------A----S-SV-C-S-------GN-GDR----------------------------------------SQL-K--R-------SC--HL--A-AD-CS----VSP-D-E-------------------DM-----------DDEPG----AT---RR--SAARSAKRSRTAEVHNMSERRRRDRINEKMRALQELIPNCNKIDKASMLEEAIEYLKTLQLQVQ-M------M--SMGTG--LCM----PPA----AMLLPAM-HQ-H---------MQALHH--HH-HHPM---AH-----------FP----HL----G-M-G--LGY-------G----M---------GM--G------MG--ATAAAGF-----DML----PRVA----AG-AH-F------------P--CP----------------P-----MAM----PPPP---G-----------------------------------------------------------------------------AAM-FGV-P-GTGM-------ATLPAAFAH--MAG--AAP----AG-QM-------EAG-AGDAAPAAA-AA-----------------------------A---------AAAAP----------------------------------------------------------------------------------------------------------------------------------------------------------------------------------------------------------------------------------------------------------------A-----------------------------------------------------------------------------RPE-----------------------------------------------------------------------E----------------AEHPPV-RGV----------AQ------G-DQ-----EAQQ------------------------------------------------------------------------------------------------------------------------------------------------------------------------------------------------------------------------------------------------------------------------------------------------------------------------------QQHPK---Q----------------------------------------------------------------------------T------------
>Sbicolor_28394392
M---------------------------------------------------RC---------SHSLTERQPAMNQY--------------------------------------------I-S-----------------------------------------------------------------------------------------D--W--------------------------------------------------------------SGAMGDT-F---AL-------------------------------------------------------------------------------------PLG------------------------------------------LG---G-GG--------------------------------------------------------------------------------------------------------------------------------------------------------------------------------------------------------------------------GG---------------GED-D-DGL----IE-LMWCN--GHVVMQSQAAPRSNK------------------------------------PPR----PD----KA----------------A----------------------------P---------AA----AA--------VQED---DDAAAQA-WFQEQY-PV-------------------EE--ED------------PL-ER----DD-----------------L----------FS------------------ELFGEAQA-A-VDG-A----------------------------------------------------------RGACSCKEEA--EE-------D------------------------------------------------------------------------------------------------------------------------------------------------------------------------------------------------------------------------------------------------------------------------------------------------------------------------------------------------------------------------------------------------------------------A-RQS-IS------G-------------------------------MM-P----------------------------------PPPPMRPR-------------------------------------D---------------------------------------------------------------------------------DKAC------------------------------------------------------------------------------------------------------------------------------------------------------------------------------TGDASLDAAT-ATEG--------AE-SSMLTIG--S------S----------FCGSNH-VQTT-------T----G-G-A-G---T-DV-----------VV-V-VA--------------------------------------------------------------------------------------------------------------------------------------------------RA---RG---A--------ATDT---------------------------S----S-AT-R-S-------RS-CTT-------R--NEHPCPG--------AAAAAAAA-H-----RSG-K--R-------KQ--S------V-D-----ATD-A-E-------------------DV-----------EFESADV-TCE---PA--HKTATAKRRRAAEVHNLSERRRRDRINEKMKALQELIPHCNKTDKASMLDEAIEYLKSLQLQLQ-M------M--WMGGG--MAA--AAAP------VVFPAGVHQ-Y---------M-------------------------------Q----RM----VAA-G--PAP-------P----P-H--------MAS-------------------------------MPA----------------------MP--FM------APP-----P----A--VQA---------------------------P------------------PLPD---LYA----------------------RYLA--V---DHHLPPLP-P-MV--------A----SPYTS--AMG----FY-Q-----R-------Q-N-P------------A---------------------------------------------------------------------------------------------------------------------------------------------------------------------------------------------------------------------------------------------------------------------------------------------------------------------------------------------------------------------------------------------------------------------------------------------------------------------------------------------------------------------------LPP-L----------------------------------------------------------------------------------------------------------------------------------------------P--AVPA--------------------------------PA----------------------PS-P-S----D---------------------------GIL------------------HKKY-----------EN-----------------------------------C--------------------------------------G---------KP-EIQGITG-------------------------------------
>Sbicolor_28373943
M---------------------------------------------------DA----------------------Q-----------------------------------------Q----Q------------------------------------------------------------------------------------------------------------------------------------------------------------------------------------------------------------------------------------------------------------------------------------------------------------------------------------------------------------------------------------------------------------------------------------------------------------------------------------------------------------------------------------------------------------------------------------------------------------------------------------------------------------------------------------------------------------------------------------------QLDLVMR--HQ--------SMA-----------------------------------------------------------------------------------------------------------------------------------------------------------------------------------------------------------------------------------------------------------------------------------------------------------------------------------------------------------------------------------------------------------------------------------------------------------------------------------------------------------------------------------------------------------------------------------------------------------------------------------------------------------------------------------------------------------------------------------------------------------------------------------------------------------------------------------------------------------------------------------------------------------------------------------------------------------------------------------------------------------------------------------------------------------------------------------------------------------------------------------------------------------------------------------------------------------------------------------------------------------------------------------------------------------------------------------------------------------------------------------------------------------------------------T----VYE-S-E-------------------DA-----LG---S-SE--S--DPA---R---PARPRGKRSRAAEVHNLSEKRRRSRINEKMKALQTLIPNSSKTDKASMLDDAIEYLKQLQLQVQ-M------L--SMRNG--LYL----PP------GNLSGV-PE-A---------LASSE---------------------------------M----C-A-A--LNQ-------S----G---------AK--AS-----NS--G--A--------VVL----PGNQIPVARL-LFD-------------L--PN----------------------HD---QRH-EN---P--LV----------LQ--SV----------------------------------------PSS-----ST--A--V-E----PQ-F-LQ--------E--P--A-Q--PNL----QSF-QL-A-LP-------P-E-M---------LFK----------------------------E---------DMMLE-------------------------------------------------HRL--------T----------------------------------SAQETTS----------------------------LP----------------------------------------------------------------------------------------G-HE----------------AK---------PGRQEA-----------------------------------------------------------------------------RMV-----------------------------------------------------------------------N----------------SD-------L----------FD-RGS-LG-KE-----RAQ----D-------------------------------------------------------------------------------------------------------------------------------------------------------------------------------------LM----------------------PK-N-T----ESV---LFM--PY------------------L-----H------------------------------------------------------------------------------------------------S--L-----------QSG-DA---EG-SLR-AG----------------------SN------
>Sbicolor_28384913
M---------------------------------------------------SD-----------------------------------------------------------------------------------------------------------------------------------------------------------------------------------------------------------------------------------------------------------------------------------------------------------------------------------------------------------------------------------------------------------------------------------------------------------------------------------------------------------------------------------------------------------------------------------------------------------------------------------------S-NEF----AE-LLWEN--GQAVVHGRRKQTQAAF--PPFT------CGAA-S-SS--RAQE-----KQPGTD----PVAL-LKTG----L---------FG-D--FSSG-L------------------D--------AT----RDN--------VD-L---D--DTVP-WIN--Y-PI-------------------V----E--EDTAA----PAL-AE-----S-----------------Y----------SP------------------DFFSELHA-A-AVA----A-AA-------------------------------------------------------------------------------------------------------------------------------------------------------------------------------------------------------------TNLSA-------------------------------------------------------------------------------------------------------------------------LPPPVQHTGNNNN--------------------------------------RS--TP-VAT----------------------------------------------T-SRG---------------------------PEPA---KETHR--------I-------------------------------PIA-----------------------------------G-PATRPE-------------------------------------------------------------------------------------------------------------------------PQA---------------EFA--------------------------------------------AT-RK--------P--RPEG-GGEGL--MNFSLF---S-R-PA-A----MA-R-A-S-LQ---RP---P------QTGTDKA--------------------------SNVTTSTR-VEST-VLQS--------------ASG-QRT------A----------PVFADQ-RT-----P-------------WSQSKEVR---------------------------------------F--------------------S-C---AA---------------APT-----------------------------------------TATAGNLQQEMPR-----------------DMTP-QKKVE---TR---KA----SEV-AVA---------------------------T----S-SV-C-S-------GN-GAG-------I-G-------------------NDES-W-----RQQ-K--R-------K----S--Q-AE-CS----ASQ-D-D-------------------DL-----------DDDSG----GM---RR--SGSRGTKRSRTAEVHNLSERRRRDRINEKMRALQELIPNCNKIDKASMLDEAIEYLKTLQLQVQ-M------M--SMGSG--LCI----PP------MLLPPT-MQ-H---------LQIPPI------------AH-----------FP----HL----G-M-G--LGY-------G----M---------GV--L----D-MN--STAAVPF-----PPM----P--------G-AH-F------------P--CS----------------M-----IPG------TP---PQGLG----------MP--GR----------------------------------------------------N--T-MPM-FGV-P-GQAIHPSASSIQPFP----S--LAG---LPV-RPN------------------LAPQASAVM-----------------------------A---------NMVQE----------------------------------------------------------------------------------------------------------------------------------------------------------------------------------------------------------------------------------------------------------------------------------------------------------------------------------------------------------------------------------------------------------------------------------------------QQQGA----------TQ-QQQ-SL-NN-----EAQQGANT-------------------------------------------------------------------------------------------------------------------------------------------------------------------------------------GD----------------------PQ-L-QTT-VQ-----AENQH----------------------------------------------------------------------------------------FSVPY---SA--QTESNQ-----------------F--LDGGG-------NRT-DT---TG-R----NE----------AE----T------------
>Sbicolor_28379467
M---------------------------------------------------DG----------------------G--------------------------------------------E-R-----------------------------------------------------------------------------------------P--A--------------------------------------------------------------T----------------------------------------------------------------------------------------------------------------------------------------------TSH---K-AP--------------------------------------------------------------------------------------------------------------------------------------------------------------------------------------------------------------------------HP---------------FVP-D-GEL----VE-LLWQD--GAVVAHSQAQAHHHHH--HH-------------------------------YRR----PL----VQ-----V---------AA-----------------------GN-T-G--------ASG----VT--------GE-Q---A--PALP-WLP--C-SG------------------------G------------AM-GG-----D-----------------V----------YS------------------QLWQSIAQ-A-DGR-------------------------------------------------------------V------VGADAV----------------------------------------------------------------------------------------------------------------------------------------------------------------------------------------------------------------------------------------------------------------------------------------------------------------------------------------------------------------------------------------------------------------------------AGA-----------------------------------------PR-P----------------------------------P--------------------------------------------A------------------------------------------------------------------------------------RS------------------------------------------------------------------------------------------GNS-------------------------G------------------------------------------------------------------VGS--------SR-TAGQEVG--S------S----------FSGSNL-VAAA-------M----H-----LDDDIDDVG-------VAAAL-P---------------------------------------------------------------------------------------------------------------------------------------------------------------VP----LDD-PAT---------------------------A----T-GA-G-A-------GA-STS-------S-----------------GW---NSN-A-----PLH-K--R-------SR--D---E-F--DE----DAD-L---------------------DT-----------VDETP-P-SSR---DR--RPASNKRRTRAAEVHNMSERRRRDRINEKMRALQELVPHCNKTDKASILDEAIEYLKSLQMQVQ-I------M--WMSTG--M------AP------MMIPG-AHQ-L---------M-------------------------------P----PM----T-M-G--LNS-------A----R-MPPP-AVQFLSQ-------------------------------MQR----------------------VPPHFM------NNP----LL-N--Q--MPQ-------M-------L----------PP------------------PT------------------------------NAPN--V----TDQA-QS-N-RM--------A----LPRNP--FLH----PN-D--SDAL-------T-T-P------------H----------------------------------------------------------------------------------------------------------------------------------------------------------------------------------------------------------------------------------------------------------------------------------------------------------------------------------------------------------------------------------------QVP-----------------------------------------------------------------------S----------------LF---------G--------YG-PQM-VQ-VN-----------EI------------------------------------------------------------------------------------------------------------------------------------------------QELLTST------------------------------AA----------------------PA-L-G----T----------------------------------------------------------------D-----------------------------------L-------------------------------------------------P-S--SSDG-TGA---------------------------------
>Sbicolor_28398608
M---------------------------------------------------NQ----------------------F--------------------------------------------V-P-----------------------------------------------------------------------------------------D--W--------------------------------------------------------------SN-MGD-------------------------------------------------------------------------------------------------------------------------------------------------TS--------------------------------------------------------------------------------------------------------------------------------------------------------------------------------------------------------------------------RP---------------LGE-D-DDL----IE-LLWCN--GHVVMQSQTHRKV--------------------------------------PPR----PE----KQ----------------A-------A-V----------VA-PA-P-P--------APA----SV--------PQ-E---D--EGGL-WFP--F-AL-------------------A----D------------SL-DK-----D-----------------I----------FS------------------EFFYEAPA-P-AAV-A----------------------------------------------------------AA------AA--PVA------PV--ASGGVGTETDAGKSC-----------------------------------------------------------------RDDVP--------------------------------------AGADRR-----------------------------------------------------------------------------------------------------------------------------------GAC------------P--------------------------------------------------------------------------------------------------------------------------VV-SED-PC------D-------------------------------LM-P----------------------------------P-PKSTPA-------------------------------------------------------------------------------------------------------------------------SCS--------------------------------------------------------------RQ-Q--------T--MSLPNGGGDNA--GDLSDL---VVR-AG----------------------------------------------------------------S---AGKSAAAAAA-VAEA--------GASSMLSAIG--S------S----------ICGSNQ-VLVQ-------R----A-V-G-A---PGRASGSGSGT--ANANAMGGG--------------------------------------------------------------------------------------------------------------------------------------------------RG------------------NEA---------------------------S----S-SG-R-S-------TY-CFGTATTTTTT--TTT------------TE-PTSTS-N-----RSS-K--R-------KR--L---D-TE-DS----ESP-S-E-------------------DA-----------ESESAAMLARK---PP--QKMTTARRSRAAEVHNLSERRRRDRINEKMRALQELIPHCNKTDKASMLDEAIEYLKSLQLQVQ-M------M--WMGSG--IAA----PPA-----VMFPG-VHQ-Y---------L-------------------------------S----RM----G-V-G--MGP-------A----A-A--------MPS-------------------------------MPR----------------------LP--FM------AAP----QP----V--VPP-------N---A--QV----------NP------------------VP------------------------------GYRG--H----HHM-PAA-V-GM--------A----EPYGH--YLG----VN-H-----L-------Q-P-P------------PS--------------------------Q---------HY-------------------------------------------------------------------------------------------------------------------------------------------------------------------------------------------------------------------------------------------------------------------A-----------------------------------------------------------------------------QGV-----------------------------------------------------------------------G----------------YY---------PPP------LG-AKA-VQ--Q-------QAPE-LH--------------H-------------------------------------------------------V----------------------------------------------------------------------PGPG--A--------------------------------SM----------------------PA-G-A----G-------A--AA--------------PGV--------------------LLP-----------ES-----------------------------------A-------------------------------------------------P-S--RGP---------------G----------------------
>Sbicolor_28398103
M---------------------------------------------------DG----------------------N--------------------------------------------A-R-----------------------------------------------------------------------------------------S--S--------------------------------------------------------------------------------------------------------------------------------------------------------------------------------------------------------------AA---N-QK--------------------------------------------------------------------------------------------------------------------------------------------------------------------------------------------------------------------------KP---------------IVA-D-DDL----IE-LLWHN--GSVVAQPQAHHRPAPA--PA---------------------------------P----PP----SD-----R---------D---------------------------R-P--------AGA----SG--------LT-G---E--ETAA-WFP--D-TL-------------------D----D------------AL-EK-----D-----------------L----------YT------------------HLWYSTIA-D-AAP-Q--H-E------------------------------------------------------G-----------T--------------------------------------------------------------------------------------------------------------------------------------------------------------------------------------------------------------------------------------------------------------------------------------------------------------------------------------------------------------------------------------------------------------------------L-LAT-P-------Q-------------------------------PS-P----------------------------------P-PPL-PV-------------------------------------G------------------------------------------------------------------------------------SS----------------------------------------------------------------------------------------------------------------------G------------------------------------------------------------------VES--------S---WAGDIC--S------T----------FCGSNQ-VPRT-------P----A-G-T-SRKD--------------AAL----------------------------------------------------------------------------------------------------------------------------------------------------QSAGT---S----GA----GGH-DGT---------------------------S----S-SG-G-S-------GS-NYG-------G-----------------SG-LPSDS-V-----HVH-K--R-------KG--R---C-RD-DS----DSP-S-E-------------------DA-----------ECEEATE-ETK---PS--RRHGPKRRTRAAEVHNLSERRRRDRINEKMRALQELIPHCNKTDKASILDETIEYLKSLQMQVQ-I------M--WMTSG--M------AP------MMFPG-AHQ-F---------M-------------------------------P----PM----A-L-G--MNS-------G----C-IPA---AQGLSQ-------------------------------MPR----------------------LP--YM------NHP----LP-N--H--IPL-------N-------S----------SP------------------AM------------------------------NPLN--A----ANQMMQN-G-HL--------R----EASNH--FLH----LD-G----RT-------A-V-V------------P----------------------------------------------------------------------------------------------------------------------------------------------------------------------------------------------------------------------------------------------------------------------------------------------------------------------------------------------------------------------------------------QVP-----------------------------------------------------------------------G----------------PH---------V--------YG-HQI-AQ-AE--------EPNSI------------------------------------------------------------------------------------------------------------------------------------------------LEVAAST------------------------------VV----------------------PT-S-R----A----------------------------------------------------------------G-----------------------------------Q-------------------------------------------------P-P--SFDG---V---------------------------------
>Alyrata_16047370
ME---------------------------------------------------I----------------------L--------------------------------------------W-K-----SRQVVRTSQTQRPS------PPPILRGSGSGSGSRGGEENALLPLPLPHPPPPLPQPPPH---------QEEEMVSWLHHHLRQD--Y--------------------------------------------------------------VC-SK-IIY---SIPATNPQSSF-SLEPP----PLPP--------------------------------------------------------SAPYILPAS-RLTCQLRGVQGTEEA-------------------------RGS--TS-RKRSRAAEMHNLAERRRREKINEKMK-TLQELIPRCNKSTKVSTLDAAIEYVKWLQSQIQMILMGQGMMPSMMNEENMQEFMPHMAMKMMGMNRPPFIPSPGTPFPSPAQIAGVGPSQAYPAARYPFPNIQTFDPSRVRLPSP-------------------------V----VNQT-HFPAYMNPYSHFVGHHQMLQPPPPLQSQTTPQLSSGQASSSKEPEDKDSQPKEFGFWFEIRG-E-DDI----VE-LLWKS--GRVVQSSQTQRPSSDP--PP---------ILR--GSG------------------------------S-------------GG-GEEEEN-A-PLPPPPP-----LPP-L-H--------HQN----LF--------IQ-E---D--EMYS-WLH--Q-SYR-----------------------Q--D-----------------------------------Y-L----------CS------------------ELRYSGVA-S-NPA-THPQ-SS-ISPAPCPFA------------------------------------------------------------------PYDQ----------RGQTIATRRVENFMNFSWLRGNIFTGGRVEAGVVRESIQLGSSTTPSSSATESCVIPATEGTESRVSQTLAVPGLGQKGKAVVIETAETPSSGVCKAETEPVQIQPATIVEIQGTEEARGSMSRKRSRTAEMHNLAERRRREKINENIKTLQELIPRCNKSTKVSTLDDAIEYVKWLQSQIQMMSTGQGMMPPMMYAGNTQQFMPHMAMDMNRPPPFIPFPDTPFPRPAQMADVDPSYPAPRYPLS-GIQTFDPSR----------------------------------------VHLRS------------PQPNPVSNQPQFPAYMNPYSQFAGLHQLQQ-P--P-PP---PFQIRGEDDIVELLWKSGQLVRTTQTQRPS---SDKP-SS------PPPVLRGSGSGGGDENAPLPLP---------LPQ-P-----------------------------------PPPLHHQNLFIQEDELSSWLHNFYPGVTSTPATHPQSSVSLPPPSNAPYISSFFLHSLAFCNLMSLILEFGFWIEIRGEDDVVELLWKSSQVVQCSQT------Q--RSI-----PPP-IFR----GSGSRSGEETALPPPPLHPSQQILFIQEDEIASWLYHPLLQDYLSSGVTSTPATHRQGSVSLAPPPP-L-S--------AP-YGQIT-AARRT--DNFMNFL-----RLK-----GN--------IL---T-GGRV-EAG---------PV---------V-----------------IE---------------------------------------------S----TQVGSSA-TPSS-----------S---A---------------------------------------------TES-CVI--P------VT---------------HGTESRATV------------------------------------I------GGVS---------RTFA-------VPG----------FG-R---RG---KA---VA----IDT-AGT---------------------------S----S-SG-V--------CK-------------A-----------------E--T-EP-V------RI-QPET-------ET-EI-----AE-D-------R-K-Q-------------------KE-----RE--ETIVE-IQ--GTE---EA--RGSTSRKRSRAAEMHNLAERRRREKINEKMKTLQELIPRCNKSTKVSTLEDVIEYMKSLQMQIQ-M------M--SMGHG--MM-----PP------MMNAEN-MQ-Q---------------------------------------FMP----HM----A-M-GMN------------------------RPP--PF-I-H-FPGTA---FPRP-G----------------H-------MA-GV-------------------GP----S--------YPA-------S---R--YPFPNTQAS-----------------------DP-------PRV--QLP--SLETDNP--------V--------PNQ-PLF-P-AY--------M----NPYSQ--FVG----LH-Q-----M-------Q-Q-P----------PPPLQVLGFRLKNRGEDDIVELFWKIGQVVRSSQTEIPSSDPTPILRGRGSRGGEENVPLPPPLPPPHHQNLFIQEDDMSSWIHHHPLLQDYLCSQL--------YASTPAPHPQSSVPLAPPQSSAPYGQIIIAPRREENVMNFLRLRGNILTGGSVEAGPWIPVGSSATTSLSATESNLTPATESLPTVTGGVFHTFSVPSRGGKEKAVAIQTVCEIAGTSSSGVETEPVRIQPATETDIADGRERKEREETIAGIQGTEEARG-STSRKRSRAAEMHNLAERRRREKINEKMKT----LQELIPRCNKSTKVSTLEDVIEYVKSLEMQIQHYVMNFRIMTEVLISESMLLCKMMSTGC------ST------M----PMMYTSNTQQFMPHMAMGMNQTPAFIPFPRQAHMAGVGPSYLPPHNPFPNIQTFDPSRVWLQSPQPNPVPNQPQ----------------MN-----------P------YS-QFV-G-HHQMQQP---------TF-------PPLQSQT---------------------------------------------------------------------------------------------------------------------------------------------------------------------------------------------------------------------------------------------------------------------------TSQLSFGQASSSKEPDDQNNQPQ-G--------------------------------------------------------------------------------------------------------
>Alyrata_16036316
MS---------------------------------------------------Q----------------------C--------------------------------------------V-P-----------------------------------------------------------------------------------------N--C--------------------------------------------------------------HI-DD-T-T--------------------------------------------------------------------------------------------------------------------------------------------------------------------------------------------------------------------------------------------------------------------------AA-------------AAA---------T----------------T----TVRS------------------I---------------------TAAD---------------IPIL-D-YEV----AE-LTWEN--GQLGLHGLGPPRVTAS--S----------TKY--S------------------------------TG----A---------GG-T--LESI-VDQ--AT------RL---------------P----NH--------KP-T---D--ELVP-WFH--H-RSS-----------------------R--A-----------------------------------A-M----------AM--------------------------------------------------------------------------------------------------------------------------------------------------------------------------------------DALVPCSK--------------------------------------------------------------------------------------------------------------------------------------------------------------------------------------------------------------------------------------------------------------------------------------------------------L---------------------------------------------------------------VQ---------E---------------------------------------------------------------------------------------------------------------------------------------------------QQ-----SKP---------------------------------------------------------------------------------------------------------------------G-----G--------------------------------------------------------------VG---------------------------------------------S----TRVGSCS-DGRT-----------MA--G------------------------G--------------------KRA-RVA--P----E--W---S---------------------------------------------------------------GGGS---------QRL---T-----------------M----------------DT----YDV-GFT---------------------------S----T-SM-G---------------------------------------------------------S-Q--D-------NT-ID-----DH-DS----VCH-S-R-------------------PQ-----ME------DEEE--KKA---GG--KSSVSTKRSRAAAIHNQSERKRRDKINQRMKILQKLVPNSSKTDKASMLDEVIEYLKQLQAQVS-M------M--SRMN---M------PS------MMLPMA-MQ-Q---------Q-------------------------QQQLQMS----LMS--NP-M-GLG---------------I-G-MG---MPGL-GL-L-D-L--NS---MNRA-AAAATAP------N---I-------HA-NM-------------------MP----NP-------F-A-------P------MTCPSWDASS-N--------------------D-------------------------------------------AR-FQS-P-LI--------P----DPMAA--FLA------------------------------------------------------------------------------------------------------------------------------------------------------------------------------------------------------------------------------------------------------------------------------------------------------------------------------------------------------------------------------------------------------------C------ST------Q----PT-----------------------------------------------------------------------T----------------ME-----------A------YS-RMA-A-LYQQMQQ---------QL--------P----------------------------------------------------------------------------------------------------------------------------------------------------------------------------------------------------------------------------------------------------------------------------------------PS--NP---------------------------------------------------------------------------------------------------------------K---
>Alyrata_16054218
--------------------------------------------------------------------------------------------------------------------------------------------------------------------------------------------------------------------------------------------------------------------------------------------------------------------------------------------------------------------------------------------------------------------------------------------------------------------------------------------------------------------------------------------------------------------------------------------------------------------------------------------------------------------------------------------------------ME-LVFEN--GQILAKGQRSNVP--L--------------------------------------------------------------------------------------------------------------------------Q-NQ-----RTKS-IMD-------------------------------------------LY-EA----------------------EY----------NE------------------DFMKSIIH-G-GGGGG--------------------------------------------------------------------------------------------------------------------------------------------------------------------ANK----------------------------------------NLGDTQ----------------------------------------------------------------------------------------------------------------------------VVPQS-HV----------------------------------------------------------------------------------------------------------------------------------------------------------------------------------------V-P------------------------------------AHE--------------------------------------------------------------------------------------------------------------------------------------------------------------------------------------------------------------------TNM-------------------------------------LE----------------------------------------------SNKHV-DDST-L------------------------------------------IETLK-ASSS---------------------------------------------------------------------------------------------------------------------------------------------------------------KRMM-------VD-YDNRKKIKFIPPD-EQSVV---AK---RM----VES-GFNT-------------------------------S-SA-G-F---------------------------------------------------------------------T--E---D-SE---GS--MYL-S-S-------------------SL-----------DDESDDARPQVP--AR--TRKALVKRKRNAEAYNSPERKQRRDVNKKMRTLQDLLPNSHEDDNESMLDEAINYMKNLQLQVQ-M------M--TMGNR--FVT----PS------MMLPLG-LH-Y-----------------------------------------S----QMD----L--A--MGM-----------------G---MQM--GA----------------Q----QFL----PAHV----L-------G-AG------LP--GI------NDSA-DML-RF-----LNH----------PG--LM-----------QMQNSA-------------------------------------------------------------PFT--PTE------------DCSPQ--SVP----PS----------------C-------------------------------------------------------A-------------------------------------------------------------------------------------------------------------------------------------------------------------------------------------------------------------------------------------------------------------------------------------------------------------------------------------AFPNQIPN----PTS---------------------------------------------------------------------------------------LS-----------NLDGASPYT-RNQ-G-TL------------------------------------------------------------------------------------------------------------------------------------------------------------------------------------------------------------------------------T-D----EG---------------------------------------------------------------I----------LP--GK--------------------------------------------------------------------NL-E---TREQMK----------------------------------
>Alyrata_16036063
--------------------------------------------------------------------------------------------------------------------------------------------------------------------------------------------------------------------------------------------------------------------------------------------------------------------------------------------------------------------------------------------------------------------------------------------------------------------------------------------------------------------------------------------------------------------------------------------------------------------------------------------------------------------------------------------------------ME-LVFEN--GQILAKGRVYNE-----------------------------------------------------------------------------------------------------------------------------------------------------------------------------------------------------------------------------------------------------DFMKSIIH-G-GG-GG--------------------------------------------------------------------------------------------------------------------------------------------------------------------ANK----------------------------------------NLGDTQ----------------------------------------------------------------------------------------------------------------------------VVPQS-HV----------------------------------------------------------------------------------------------------------------------------------------------------------------------------------------V-P------------------------------------PHE--------------------------------------------------------------------------------------------------------------------------------------------------------------------------------------------------------------------TEM-------------------------------------LE----------------------------------------------SNRHV-DDST-L------------------------------------------IETLK-ASSS---------------------------------------------------------------------------------------------------------------------------------------------------------------KRMM-------VD-YDNRMKIKFIPPD-EQSVV---AE---RM----VES-GFNT-------------------------------S-SA-G-F---------------------------------------------------------------------T--E---D-SE---GS--MYL-S-S-------------------SL-----------DDESDDARPQVP--AR--TRKALVKRKRNAEANNSPERKQRRDINKKMRTLQDLLPNSHKDDNESMLDEAIIYMKNLKLQVQ-M------M--TMGNR--FVT----PS------MMLPLG-LH-Y-----------------------------------------S----QMG----L--A--MGM-----------------G---MQM--DA----------------Q----QFL----PAHV----L-------G-AG------LP--GI------NDSA-DML-RF-----LSH----------PG--LM-----------PMQNSA-------------------------------------------------------------PFT--PTE------------DCSPQ--SVP----PS----------------C-------------------------------------------------------A-------------------------------------------------------------------------------------------------------------------------------------------------------------------------------------------------------------------------------------------------------------------------------------------------------------------------------------AFPNQIPN----PTS---------------------------------------------------------------------------------------LS-----------NLDGASPYT-RNQ-G-TL------------------------------------------------------------------------------------------------------------------------------------------------------------------------------------------------------------------------------T-D----EG---------------------------------------------------------------I----------LP--GK--------------------------------------------------------------------IL-E---TREQMK----------------------------------
>Alyrata_16037443
ME---------------------------------------------------QV------------------------------------------------------------------F-A-------------------------------------------------------------------------------------------DW--------------------------------------------------------------NF-ED-N-F--------------------------------------------------------------------------------------------------------------------------------------HMS----TNK--------------------------------------------------------------------------------------------------------------------------------------------------------------------------------------------------------------------------RS---------------TRP-E-DDL----VE-LLWRD--GQVVLQSQARREPSVQ--T--H------KQ-E-S-LR--K-----------P------------------------------N-----NIF-LDN--Q-----E--TV-Q-K--------PSN----SV--------LQ-D---Q--ETVS-WIN--Y-PPD-----------------------DVID---------PF-ES---------------------E-L----------SS------------------HFFSSIDH-V-HGP-E---K-P-RTIEE----------------------------------------------------------------------------------------------------------------------------------------------------------------------------------------------------------------------------------------------------------------------------------------------------------------------------------------------TVK-------------------------------------------------------------------------------------------H-----------------------------------------------EA-------------------------------------QAM-A----------------------------------P-PKFRS-------------------------------------------------------------------------------------------------------------------------------------------------------------------------------------------------------------------------------------------------------------------------------------------------------------------S-V-----------------IKDGP------------------SHCGSNQ-STNIH-------QVTT--------------------------L-PV-----------------------------------------------------------------------------------------------------------------------S--M--------------------S-DRSKN--------------VEE-RLDT--------------------------------SSGGS-S-------GC-SYG-------K-NNKE------------TV-SGRSV-T-----IDR---KR-------KH--VM---DADQES----VSQ-S-D-------------------IG-----LT---STDDQAM--GNK---SS--QRSGSTRRSRAAEVHNLSERRRRDRINERMKALQELIPHCSKTDKASILDEAIDYLKSLQMQLQ-V------M--WMGSG--MAA----AAAAATTPMMFPGV-QS-S---------P-----------------------------YIN----QM----AM--Q--SQ--------------------------------------------------MQL------PQ----------------------FP--VM------NRS--------------------------------APQN------HP--GLV-----------------------C------------QTP----V----Q--F----QLQ-TQN-Q-ILS------------EQLAR--YMG----GFPQ-----MSLA--ANQ-A-V------------------------------------------------------------------------------------------------------------------------------------------------------------------------------------------------------------------------------------------------------------------------------------------------------------------------------------------------------------------------------------------Q------P----PA-----------------------------------------------------------------------D----------------ML-----------G------FG-SPA-G-PQSQ-L----------S-------------------------------------------------------------------------------------------------------------------------------------------------------------------------------------A----------------------PA-T-T---------------------------------------------------------------------------------D--SL---------------------------------------------------------------------------HMG-K-------------------------------I--A
>Alyrata_16040954
ME---------------------------------------------------EK------------------------------------------------------------------P-L-------------------------------------------------------------------------------------------ASS-------------------------------------------------------------SS-QP-N-M---I----------------------------------------------------------------------------------------------------------------------------------SPS---S-SF--------------------------------------------------------------------------------------------------------------------------------------------------------------------------------------------------------------------------KP---------------KLK-D-QDY----ME-LVCEN--GQILAKGRRHKNNGSF--------------------------------------------------------------------------------------------------------------------------Q-NQ-----RRQS-LLD-------------------------------------------LY-ET----------------------EY----------NE------------------GFKKNI--------------------------------------------------------------------------------------------------------------------------------------------------------------------------------K----------------------------------------NLGDTQ----------------------------------------------------------------------------------------------------------------------------VVPVN-ES----------------------------------------------------------------------------------------------------------------------------------------------------------------------------------------Q-P------------------------------------QQD--------------------------------------------------------------------------------------------------------------------------------------------------------------------------------------------------------------------KEN----NEHM--NKKK-LK-----SSK-I-ESE-RN--VSK----------------------------------------------SNKRV-ESST-L------------------------------------------IDDSK-GPK---------------------------------------------------------------------------------------------------------------------------------------------------------------------------------NVEVTRTPPD-EQSAA---VG---RS----TEL-YSAS-------------------------------S-SM-F-S-------RG-SS------------------------------RDLS-L-----CSL-K--R-------KH--G---D-IE-EEES--TYL-S-N-------------------NP-----------DDESDDAKTQVH--AR--IRKPVTKRKRSTEVHKLYERKRRDEFNKKMRALQDILPNCYKDDKASLLDEAVKYMRTLQHQVQ-M------M--SMGNG--LIR----PP------MMLPMG-H--Y-----------------------------------------P----PMG----L--G--MHV-----------------G---AAA--TP-------------TSVP----QFL----PMNI----Q-------G-TS------FP--GI------NNASSQML-RF-----LNH----------PT--GLI----------P--NTP-------------------------------------------------------------IFS--PLE------------NCSQQ--FVV----PS----------------CV-P------------Q-------------------------------------THA-------------------------------------------------------------------------------------------------------------------------------------------------------------------------------------------------------------------------------------------------------------------------------------------------------------------------------------TSFTQFPK----SAS---------------------------------------------------------------------------------------TS-----------NLEDAMQY-----------------------------------------------------------------------------------------------------------------------------------------------------------------------------------------------------------------------------------------------RG---------------------------------------------------------------S-----------N--GYSY------------------------------------------------------------------YP-S---QN--------------------------------------
>Ppersica_17650093
ML---------------------------------------------------E----------------------K--------------------------------------------Y------------------------------------------------------------------------------------------------------------------------------------------------------------------------------------------------------------------------------------------------------------------------------------------------------------------------------------------------------------------------------------------------------------------------------------------------------------------------------------------------------------------------------------------------------------------RS-N-YDV----RE-LKLEN--GQLAMHGLGGLLPTSQ--AK---------H----TWG-----------------------------R----A---------GD-T--LESV-VHQ--AT------HHK--------------------------------R---E--PNLI-HN-----GQT-----------------------P--A----------------------------------NI-------------S-----------------------------------------------------------------------------------------------------------------------------------------------------S---------------------------------MLA----------------------------------------------------------------------------------------------------------------------------------------------------------------------------------------------------------------------------------------------------------------------------------------------------------------------------------------------------------------------------------------S---------------------------------------------------------------------------------------------------------------------------------------------------S-----GRT-----------------------------------------------------------------------------------------------------------------------------------------------------------------------------------------------------------------------------------------WTD-----------EGG----------------------------QV----------P-LA---E-----------GWMRK-RTR----SDSD--Y---------------HG----NNF------------------------------------S------GSTT-----------S----------------------------IH---E----EH----ADP-STC---------------------------ASPSPS-AS-AKLCRDNQKIMTT----------WA-----------------S--F-ES-L---P--SL-K--S-------TK-SP-----DE-DS----ASH-G----------------------G-----LENQD-DGQETT--KDG---ES--GRSRSTRPKRAAAVHNQSERKRRDRINQKMKALQRLVPNASKTDKASMLDEVIKYLEQLQAQVQ-M------M--SSVRN--MPHMNMNMN------MMMPLG-MQ-Q---------Q--------------------------QQQQLH----QMSFLAH-M-GMG----GNVGPLG----L-G-MG---MGI--GI-I-D-M--SN--NMARM-A----A------------HA-HH--QS-IR------LP--IP-------HP----TP-VMAAAPTFI-------P---P--FMVPPLM------P--RHPP-----SQAK--PDP-------AC----------------------------------T-NAS-D-PL--------P----DPYGA--LLA--------------------------------------------------------------------------------------------------------------------------------------------------------------------------------------------------------------------------------------------------------------------------------------------------------------------------------------------------------------------------------------------------------------------Q------Q----SM-----------------------------------------------------------------------N----------------MD-----------L------FN-RMA-A-LYHQQVN---------H--------TTA---------------------------------------------------------------------------------------------------------------------------------------------------------------------------------------------------------------------------------------------------------------------------------------AT--SSPSQS-NHVQG-----------------------------------------------------------------------------------------------------N---
>Ppersica_17663228
M---------------------------------------------------SD----------------------L-----------------------------------------Y----G-----------------------------------------------------------------------------------------T------------------------------------------------A----------------------------------------------------------------------------------------------------------------------------------------------------------------------------------------------------------------------------------------------------------------------------------------------------------------------------------------------------------------------------------------------------------------------P-DSEEISNILSQ-LLHGH--GSSASSSSSCM--------P-F------KPT--------------------------------------------------------------------------------------------------------------------------------------------------------------------------------------------------------------YT------------------HL-----------------------------------------------------------------------------------------------------------------------------------------------------------------------------------------------------------------------------------------------------------------------------------------------------------------------------------------------------------------PHS-SVA------------------------------------------------------------------------------------------------------------------------------------P--------------------------------------------------------------------------------------------------------------------------------------------------------------------------------------------------------------------------N---------------H-----------------------------------------------A-T--------T--SEVLI-LETRH--EDYHRF---A-R-SE-D----RR-V-AD--------------------------------------------------------------GN----------------------------------------------------------------------------------------------------------------------------------------------------------------------------------------------------------------------------------------------------------------S----AAA-VVE----------------SSSGFDFTD---------SG-G-Y-------FQ-AEV------KE-G-------------M-----ESDA-N-----TSL-K-GR-------RI--SSEND-LG-DF----SYD-S-E-------------------KG-----------HDRSEV--PLN---PA--PPRSLSKRSRAAEVHNMSEKRRRSRINEKMKALQNLIPNSNKTDKASMLDEAIEYLKQLQLQVQ-M------L--TMKNG--LSL----HP------MCLPGV-MQ-P------------MQL------------P------------------HM----G------LGL-------E----E-------GS----NK-F-P-----KS-SR-------GIS----PFYE---S---EE-N------------P--MQ-----------------------S----A-------F--NI----------SP--GCT---------I-------------------------------S------------N---------------QP---MV--L--PSVA----------------N-------------------------------------------------------------------------------------------------------------------------------------------------------------------------------------------------------------------------------------------------------------------------------------------------------------------------------------------------------------------------------------------------------------------VPT-----------------------------------------------------------------------SEATFG-------------------------------------------------------------------------------------------------------------------------------------------------------------------------------------------------------------------------------------------------------------------------------------------F------------------E--------PS---------IQ-----------AL--------------------------Y------RPF-----------------------------------------------SVP-SS---SK-V----------------TL----------------A
>Ppersica_17655102
MN---------------------------------------------------SC------------------------------------------------------------------I-P-------------------------------------------------------------------------------------------DW--------------------------------------------------------------NF-EA-D-L--------------------------------------------------------------------------------------------------------------------------------------PLT----NQK--------------------------------------------------------------------------------------------------------------------------------------------------------------------------------------------------------------------------KP---------------MGP-D-HEL----VE-LLWRN--GQVVLHSQTHRKPCPN---PPN------EAR--Q-VQ--K-----------Q------------------------------D-----PQT---I--R-----VG-GL-Y-G--------NSS----NL--------TQ-D---E--DTGS-LIH--Y-PLE-----------------------D------------SF-DK---------------------E-F----------CS------------------HFFSELPS-C-DPI-E--IDKPT---KQFE-----------------------------------------------------------------------------------------------------------------------------------------------------EE-K----------------------------------------FA-----------------------------------------------------------------------------------------------------------------------------------------KFGAS--------------------------------------D--TPHLV-----------S-----------------------------TAPQPNV-K------------------------------SPA--GMGY--PA-------------------------------------NPM-P----------------------------------P-PRYQYN-------------------------------------------------------------------------------------------------------------------------N-S--------------------------------------------------------------TE-Q--------N--QNLVG--LGKV--VNFSTFA-----TPG-K----GD-R-G-S-SR--GKIGG-----------KES-GN--------------------------LTQAEV-KECS-V-----------------MTVGS------------------SYVGSNQ-VLNDF-------DVSRA---SSNCDGTTGL--SV-------GP-FY--------------------------------------------------------------------------------------------------------D-NV---------QKM--M--------------------P-QNERGK---T---DT----LDP-TLTS--------------------------------SS-GG-S-------GS-SFG-------R-GGKR---------------S--NV-V-----NSN---KR-------KG--R----DAE-ES----ECQ-S-E-------------------AA-----------ELESAA--GNK---SA--QRSGSSRRSRAAEVHNLSERRRRDRINEKMRALQELIPHSNKTDKASMLDEAIEYLKSLQMQLQ-V------M--WMGSG--MA------------PMMFPGM-QH-Y----------------------------------------MS----RM----GM--G--MGM-----------------G---VGM--GP-P-AL-P--S---MHNP----MHL------PR----------------------VP--LV------DQC-------------I----------------NVAPAT------NQ--AVM-----------------------C------------QAP----VLNPVD--Y----HNQ-MQN-P-AFQ------------EQYAR--LMG----FH-H-----M-------Q-T-M------------------------------------------------------------------------------------------------------------------------------------------------------------------------------------------------------------------------------------------------------------------------------------------------------------------------------------------------------------------------------------------S------Q----PM-----------------------------------------------------------------------N----------------MF-----------R------FG-SQP-M-QQNQ-M----------T-------------------------------------------------------------------------------------------------------------------------------------------------------------------------------------A----------------------PT-G-I----N----------------------------------------------------------------------------S--GPL-G----------------------------G-----------------------------------GGT-ANDTLSG-K----------------------------------M
>Ppersica_17663243
M---------------------------------------------------GD----------------------T-----------------------------------------Y----D-----------------------------------------------------------------------------------------H--YY-------------------------------------------------------------KN-A--------------------------------------------------------------------------------------------------------------------------------------------------------------------------------------------------------------------------------------------------------------------------------------------------------------------------------------------------------------------------------------------------------------------T----CSS----SP----------------------------------------------------------------------------SASV-SPA--A--------A--A-A--------PSQ---P-P--------ST-S---D--EISL-FLQ--Q-IL-------------------L----R------------SSSSL-----A----------------------------------SVV---------------------------------------------------------------------------------------------------------------AH----------------------------------------------------------------------------------------------------------------------------TGKAPQ-------------------------------------------------------------------------------------------------------------------------FL--------------------------------------------------------------------------------------------------------------------------------------------F------------------------------------------------SS--------------------------------------------------------------------------------------------------------------------------------------------------------------------------------------------------------------------------------------------------------SP-S----VAALPDHL---S--RPC-H----SM------------------------------------------------------------------------------------------------------------------------------------------------------------------------------------------------------------------------------------------------------------------------------------------------------------------------------------------FL----GDGIT--AV--------D-------S---------SA-A-L-------L------------P--A------------G-----NPNV-S-----SSS-----FG----ASE--N---E-TD-EY----DCE-S-E-------------------EG-----LE--AL-VEE-A--AGK---PG--CGRSSSKRSRAAEVHNMSEKRRRSRINEKMKALQNLIPNSNKTDKASMLDEAIEYLKQLQLQVQ-M------L--SMRNG--MSL----HP------MCLPGA-LQ-P---------VQVSQ---------------------------------M----R-M-D--LGE-------E----N---------R---PL---H-LD--M--T--------GTL----LMNQESPTQN-LFHF------------S--NQ----------------C----------T------------------------------------------------------------------------------------------------------------------------------------------------D-A-------------------------------------------------------------------------------------------------------------------------------------------------------------------------------------------------------------------------------------------------------------------------------------------------------------------------------------------------------------------------------------------------------------------------------------------------------------------------------------------------------------------------------------------------------------------------------------------------------------------------------------------------------------------------------------------------------------------------------------------------------------------------------------------------------------------------------------------------------------------------------------------------------NQS----------------------------------------------------------Y----
>Ppersica_17640847
MN---------------------------------------------------Q----------------------C--------------------------------------------V-P-----------------------------------------------------------------------------------------S--W--------------------------------------------------------------DL-DD-I-S--------------------------------------------------------------------------------------------------------------------------------------------------------------------------------------------------------------------------------------------------------------------------TP-------------PAP---------R----------------L----SLRS-S----------------T---------------------PSAD---------------VPML-D-YEV----AE-LTWEN--GQVAMHGLGLPRPPAK--PSLT------TAKY--TTW-----D-----K----------------PR----A---------SG-T--LESI-VNQ--AT------STL-PLPSKPP---FDSS----GG--------GS-N---G--ELVS-WFD--H-HRA-----------------------A--A-----------------------------------V-RSTEVTPSTTMTM--------------------------------------------------------------------------------------------------------------------------------------------------------------------------------------DALVPCRN--------------------------------------------------------------------------------------------------------------------------------------------------------------------------------------------------------------------------------------------------------------------------------------------------------Q---------------------------------------------------------------SD---------NS--------------------------------------------------------------------------------------------------------------------------------------SS------HMMESM-----SMP---------------------------------------------------------------------------------------------------------------------V-----VI-------------------------------------------------------------SGSDV---------------------------------------VGCS----TGVESCS-GATG-----------AA--T------------------------Q--------------------DDDTMLS--G----K-----------------------------------------------------------------------HG-----------SL---S----RV-----------P----------------ET----PEW-SSR---------------------------S------QS-V--------SG-S-----------A-----------------T-----F-GMDSHPVTL-D--S-------TK-AS-----DH-DS----VCH-S-R-------------------PQ-----REAGDE--DDRK--KRS---TG--KSSVSTKRSRAAAIHNQSERKRRDKINQRMKTLQKLVPNSSKTDKASMLDEVIEYLKNLQAQIQ-M------I--SRMN---M------PA------MMLPMA-MQ-Q---------Q-------------------------LQMSMMA----AAP--RN-M-GMG---------------M-G-MG---MD----------M--NT---MVRP-N----IP------G---I-------SP-VL-------------------HP----AA-------F-M-------P------MA--SWDGSG-G--------------------D-------------------------------------------RS-ASA-T-VM--------P----DPLSA--FLA------------------------------------------------------------------------------------------------------------------------------------------------------------------------------------------------------------------------------------------------------------------------------------------------------------------------------------------------------------------------------------------------------------C------QS------Q----PM-----------------------------------------------------------------------T----------------MD-----------A------YS-MMA-A-MYQQFH----------QP--------P----------------------------------------------------------------------------------------------------------------------------------------------------------------------------------------------------------------------------------------------------------------------------------------AS--SSK--------------------------------------------------------------------------------------------------------------S---
>Ppersica_17646933
M---------------------------------------------------NR----------------------C--------------------------------------------V-P-----------------------------------------------------------------------------------------D--F--------------------------------------------------------------EM-ED-D-Y---SI---------------------PT----------------------------------------------------------------S-S---------------------------------------APN---R-LR--------------------------------------------------------------------------------------------------------------------------------------------------------------------------------------------------------------------------KS---------------SLP-D-DEI----ME-LLWQN--GQVVMQSQNQRPSPNN--KKSS------Q----A-PS--KYA------AVLP-------E----D-----------------R-D--IPRP-Q----------PH-PT-P-Q--------NHQ----LF--------MH-E---D--EMAS-WLQ--Y-PL-------------------V----D--D---------P---------------------------F----------CA------------------DLLYPDSS-T-VHQ-T----------------------------------------------------------N-----------------T-----------------------------------------------------------------------------------------------------------------------------------------------------------------------------------------------------------------------------------------------------------------------------------------------------------------------NT--AAAA------------EL----------------------------R-P--NP-ISA----------------------------PP---------SK------P-------------------------------PI-H----------------------------------P-PR--------------------------------------------------------------------------------------------------------------------------------------------------------------------------------------------------------------------RTEL--QNFLPF---A-K-TN-N----NTARVS-E-TA--PSS-----------S-K---S-------------------------------VV-RESTTV------------------------------------------VDSCD-TPLV-------G----H--S--SR----------------------------------------------ALD--SG-----LDG-------GGG-G-----------GGVT-------------------------------------A-GAAT--SF-ATVAT---A-NAA--T-------------S-FTG-K---EI---MT----CEM-SLT---------------------------S----S-PG-G-S-------SA-SAS-------V-SAEPI------------SSQKPRA-G-----EDR-K--R-------KG--R---E-AEDDG----EFQ-S-E-------------------DV-----------EFESAN--GKK---QA--RGSTSTKRSRAAEVHNLSERRRRDRINEKMKALQELIPRCNKSDKASMLDEAIEYLKSLQLQVQ-M------M--SMGCG--M------VP------MMFPG-VQQ-Y---------M-------------------------------P-----M----G-M-G--MGM-------G----M-G------IGMEM-----------A--GMTR-----PMM----PFPN---VL------AG-SSMPTA-----A--------AHL----GP----R--FPV-------P---P--FH----------MQ--PIP---------A--ND------P-ARV--QAT--N-Q-SDQ----MLNALA--AQ--NPNQ-SRM-P-NF--------A----DPYQQ--FFN----PQ-Q-----M-------Q-L-P----------L--Q--------------------------Q---------NQ--------------------------------------------------------------------------------------------------------------------------------------------------------------------------------------------------------------------------------------------------------------------------------------------------------------------------------------------------------------------------------------------------------------------------------------------------------------------------------------------------------A-------------------------------------------------------M-------------------------------------------------------------------------------------------------------------AQ----------------------PS-S-K-----P-------------S--------------S------------------SKGL-----------ET-----------------------------------------------H--------------------------E--------------NPQSG-------------------------------------
>Ppersica_17669040
M---------------------------------------------------PL----------------------S-------------------------------------------------------------------------------------------------------------------------------------------------------------------------------------------------------EFYRM-AG-------------------------------------------------------------------------------------------------------------------------------------------RV---D-SS--------------------------------------------------------------------------------------------------------------------------------------------------------------------------------------------------------------------------QD---------------FEP-V-NDF----VE-LVWEN--GQIMMQGQSSRTRKSP--TCNN-S----LPSYTP-KN--RDKD-------VGNG---NIA----KTG----K---------FG-S--VESV-LDE--I-----PL-SV-P-S--------SE----MGL--------SE-D---D--EMLP-WLN--Y-SI-------------------D----E------------PL-HH-----E-----------------Y----------CD------------------EFLPELST-V-TAN-E--I-SSNS-----NLA------------------------------------------------------------------SMDK-------R---S-----------------------------------------------------------------SSSQ----------------------------------------VYRDSN----------------------------------------------------------------------------------------------------------------------------TNSAH-EGAYLEQR--------------------------------------N--APKVASIDGA-DVSRP------------------------------------R-TG----------------------------TSQL---Y--PLSSQQSQSLF-------------------------------PSFR---SRVSDIVGDNT-GNA--THP-TVCKNSTQ--V--SSAGV-------------------------------------------------------------------------------------------------------------------------FPG---------------IKM--------------------------------------------QR-Q--------DP--VMPSNNNSSV--VNFSHF---S-R-PA-A----LV-K-S-N-LQ---SI---G--------VVAGSGL-----------S-SMEKIGNKGKVSAATSNNP-PEST-LIDS--------------SSG------------------------LSK----------ESN----S-QCQHITV-TSNVELKP-------TE-AK--P-L-----------E-----E--------------------S-C---AAK---QSEAACQEDAS---------------------KND------TNT--NHIP---C---------------ES---A-------------N-RVLRD---GE---KT----LEP-V-V---------------------------A----S-SV-C-S-------GN-SVE-------R-G-------------------SDDP-T-----HAL-K--R-------KS--R---D-TD-ES----ECH-S-D-------------------DV-----------EEESVG--VKK-IAHA---RGMGSKRSRAAEVHNLSERRRRDRINEKMRALQELIPNCNKVDKASMLDEAIEYLKTLQLQVQ-I------M--SMGAG--LYM----PP------MMFPAG-MQ-H---------MHAPRM------------AH-----------FS----PM----G-L-G--MGM-------G----M-G-LG-MGFGM--GM-P-D-MN--GG-SSSF-----PML----QVPP---MQG-AH-F------------P--NS----------------P-----MA----G-------H--TA----------FN--GMV---------G-------------------------------S------------N-LQM-FGL-P-GQG-VP---MP--M--QRPP--LVPSSGGPF-M--K-SS-------V-G-L---------NA-----------------------------C---------GAGGP-------------------------------------------------MENAESTPV--S---------------------------------------------------------------------------------------------------------------------------------------------------------------G-SK--------------------------------------------------------------------------------------------------------------DSV----------------------------------------------------------------------------------------QN-------M-NSQ------VVQNTN-AN-SS-------M----N-------------------------------------------------------------------------------------------------------------------------------------------------------------------------------------QT----------------------SS-Q-CQATNEGFG----Q--PA------------------L--------VR---------NN----------------------------------------------VQAAD---VD--NNRANRSSSGNDVVLSRT-----A--R-----------EHD-YM---LH-R-----------------F------WYLEKT-----
>Stuberosum_24395272
MS---------------------------------------------------H----------------------H--------------------------------------------T-W-----------------------------------------------------------------------------------------N--F--------------------------------------------------------------SH-QK-Q--------------------------VV-----------------------------------------------------------------------------EKEVE-----------------------------------------E------------------------------------------------------------------------------------------------------------------NRYP-------------RSH---------V---------------------HNQ-------------------Q---------------------NQVDP---------------MSN-K-CEV----AE-LTWEN--GQVAMHRLGSNLSNEQ--TK---------H----TWG-----------------------------K----A---------GD-T--LESI-VHQ--AT------LQK--------------------------------Q---N--HSYI-MGS--D-GQN-----------------------Q--A----------------------------------NI-------------N------------------------------------------------------------------------------------------------------------------------------------------RD---------K--------------------------------NASYGAQQ------------------------------------------------------------------------------------------------------------------------------------------------------------------------------------------------------------------------------------------------------------------------------------------------------------------------------------------------------------------------------------------------------------------------------------------------------------------------------------------------------------------------------------------------------------------------------------------------------------------------------------------------------------------------------------------------------------------------------------------------------------------------------------------TRGV------L---------------------------------------------------------------------K-RMR---SSDSDPQL-----------------------Y------------------------------------I------GGIS----------------------------------------------L---E----------HL---------------------------NA-----R---ASARDNDITMVT----------W--------------------------------------------------PC-----NE-DS----ACH-G--------------------------------GSENK-EE--LER---ET--KSSNPSKRSRRAAVHNQSERRRRVRINEKMKALQKLVPNASKTDKASMLEEVIKYLKQLQAQIH-M------I--SYAKN--MEQ----QM------LMM----MQ-P-------------------------------------HIQMP----LLARMSD-L-SLG---------------M----G---T-A--GM-INN-M--TA--NLARA-P----YQ------------------SP-LI-------------------YP----TS-I-A-TPS-C-------H---P--FMSPAFGMPP-AIH--TQPAAQVANYGD----AP-------STTVTK-------------------AA--ATAPNIAT-TSF-Y-PF--------N----DPYNA--FLA---------------------------------------------------------------------------------------------------------------------------------------------------------------------------------------------------------------------------------------------------------------------------------------------------------------------------------------------------------------------------------------------------------------------------Q----SM-----------------------------------------------------------------------K----------------ME-----------L------NN-EML-A-QYMQQAN---------QSMQSKFNQENV---------------------------------------------------------------------------------------------------------------------------------------------------------------------------------------------------------------------------------------------------------------------------------N-----IQ--GEK--------------------------------------------------------------------------------------------------------------E---
>Stuberosum_24421556
MN---------------------------------------------------Q----------------------C--------------------------------------------V-P-----------------------------------------------------------------------------------------S--W--------------------------------------------------------------DL-DD-S-T--------------------------------------------------------------------------------------------------------------------------------------------------------------------------------------------------------------------------------------------------------------------------VP-------------RKN---------P----------------I----QTQS-N----------------S---------------------LAAD---------------VPSL-N-YEV----AE-LTWEN--GQLAMHGLGPPRANNK--P---------------I------------------------------SS----Y---------GG-T--LESI-VNQ--AT------RCN-DVPPHLHGKSTVDR----NK--------NG-G---D--EVVP-WFN--N-HNA-----------------------V--A----------Y------------APPA-TGL---VT-M----------TK--------------------------------------------------------------------------------------------------------------------------------------------------------------------------------------DALVPCSR--------------------------------------------------------------------------------------------------------------------------------------------------------------------------------------------------------------------------------------------------------------------------------------------------------N---------------------------------------------------------------TS---------NS--------------------------------------------------------------------------------------------------------------------------------------DN------H--RSV-----HVP---------------------------------------------------------------------------------------------------------------------G-----I--------------------------------------------------------------DG---------------------------------------------S----THVGSCS-GATN-------S-RDWM--V------------------------A--------------------PRM-RVR--P-TKRE--W---NSRTDM---ISVSG----SET------------------------------------C------GGDS---------RQL---T----VD--------T--FD-----------R---EF----GTT-MYT---------------------------S----T-SM-G--------SPEN-----------T-----------------S-----S-D---K--QC-T--N-------RT-GD-----DH-DS----VCH-S-R-------------------DE-----REAGDDED-DNN--KKG---SK--NSSCFTKRKRAAAIHNQSERKRRDKINQRMKTLQKLVPNSSKTDKASMLDEVIEYLKQLQAQVH-M------M--SRMN---MS-----PA------MMLPLA-MQ-Q---------Q-------------------------L---QMS----MM----G-M-GMG---------------M-G-MG---MGVA-GV-F-D-I--NN---LSRP-N----IP------G---L-------PS-FL-------------------HP----SA-A-TA-AFMQ-------P------MT--SWDNSS-A--------------------A-------------------------------------------P--PPP-P-AM--------P----DPLAA--LLA------------------------------------------------------------------------------------------------------------------------------------------------------------------------------------------------------------------------------------------------------------------------------------------------------------------------------------------------------------------------------------------------------------C------QS------Q----PI-----------------------------------------------------------------------N----------------MD-----------A------YR-RMA-A-LYQQFQ----------QP--------PT---------------------------------------------------------------------------------------------------------------------------------------------------------------------------------------------------------------------------------------------------------------------------------------GS--GPK--------------------------------------------------------------------------------------------------------------N---
>Stuberosum_24402883
MS---------------------------------------------------H----------------------C--------------------------------------------TVP-----------------------------------------------------------------------------------------T--W--------------------------------------------------------------NP-RY-Q-R-----------------QEH----VV-----------------------------------------------------------------------------EA-GE-----------------------------------------A------------------------------------------------------------------------------------------------------------------NKYP-------------HVH---------N----------------Q----QIQ-------------------I---------------------NHLLP--------------MSSK-C-EEV----AE-LTWEK--GQLGIHGLGGILSISQ--AK---------Q----TLG-----------------------------R----T---------GD-T--LESI-VHQ--AT------HHA--------------------------------K---N--QTSI-HQN--Y-DQN-----------------------E--D----------------------------------QY-L-----------K-----------------------------------------------------------------------------------------------------------------------------------------------------T--------------------------------GVLYSGGK-------------------------------------------------------------------------------------------------------------------W----------------------------------------------------------------------------------------------------------------------------------------------------------------G-------------------E---------------------------------------------------------------SS---------QQ---------------------------------------------------------------------------------------------------------------------------------------------------M-----APP-----------------------------------------------------------------------------------------------------------------------------------------------------------------------------------------------------------------------------------------QATV------LA-K------------------------------------------------------------------K-RMR---PSESDPQY------------------------------------------------------------G------GAED----------------------------------------------H---EY----AEG-SAC---------------------------AS-----AS-ATFYRENDTTMVT----------WP-----------------S--FDES-S---R--SM-K--S-------KT-TC-----DE-DS----ACH-V-------------------------------GGSENK--E--EEH---ET--KRSNSSRRSRAAAVHNQSERRRRDRINQRMKALQRLVPNASKTDKASMLDEVIDYLKQLQAQVQ-L------M--SSTPR--NMT----PQ------MMMPLG-MH-Q-------------------------------------HIQMS----LL---AR-M-GVG---------------V-G-LG---MGM--GM-F-D-M--TA---LARA-A----A------------A--AA--SA-TT-------------------HP----NQ-M-TTAPFNI-------P---F--TPPGAFA-----LP--ATPA-----NSV----SP-------ATT--S-------------------T----------T-TNS-T-PF--------T----NP--A--FLP---------------------------------------------------------------------------------------------------------------------------------------------------------------------------------------------------------------------------------------------------------------------------------------------------------------------------------------------------------------------------------------------------------------------------Q----SM-----------------------------------------------------------------------D----------------ME-----------F------FN-NMA-A-LYRQQLA---------N--------QST---------------------------------------------------------------------------------------------------------------------------------------------------------------------------------------------------------------------------------------------------------------------------------Q-----II--GSK---LNQGDQ----------------------------------------------------------------------------------------------T------E---
>Stuberosum_24401808
M---------------------------------------------------NH----------------------S--------------------------------------------V-P-----------------------------------------------------------------------------------------D--F--------------------------------------------------------------DM-DD-D-Y---SL---------------------PA----------------------------------------------------------------S-S---------------------------------------GLT---R-TK--------------------------------------------------------------------------------------------------------------------------------------------------------------------------------------------------------------------------KS---------------AMA-E-EEI----ME-LLWQN--GQVVMQSQNQRSLKKS--HIGN------G----S-GG--GGD------AVIP-------S----D-----------------Q-A--VGRE-I----R-----HV-EE-T-T--------PHH----LF--------MQ-E---D--EMAS-WLH--Y-PL-------------------D----D--P---------SF-ER-----D-----------------L----------YS------------------DLLYPTPT-S-TLT-T----------------------------------------------------------A-----------------TL---------------------------------------------------------------------------------------------------------------------------------------------------------------------------------------------------------------------------------------------------------------------P-------------------R-------------D--------------NR--TSTL------------EI----------------------------R-P--PP-PQP----------------------------SPAAPI-GTA-PR------P-------------------------------PI-P----------------------------------P-SRRS-----------------------------------------------------------------------------------------------------------------------------------------------------------------------------------------------V--------T--E-----NSNRF--QNFGHF---S-R-LP-K----AR--LE-P-GQ--ANL-----------S-----K-------------------------------SL-RDSA-V------------------------------------------VDSNV-TPIT-------G----Q--E--SR----------------------------------------------VSHVPDN-----VVP-------VPS-GNV---------GCST-------------------------------------INGST---------GT---A---T--T-------------S-TAIRE---PT---TT----CDI-SMT---------------------------S----S-PG-G-S-------GN-SVS-------A-SAEPPAPS----HK-AAPTATAAA-A-----DDR-K--R-------KG--R---E-KD-D-----EGQ-N-E-------------------DA-----------EFESPD--TKK---QA--RGSTSTKRSRAAEVHNLSERRRRDRINEKMKALQELIPRCNKTDKASMLDEAIEYLKSLQLQVQ-M------M--SMGCG--M------VP------MMYPG-MQP-Y---------M-------------------------------P----PM----G-M-G--MGI-------G----M-G------MEI----------------GMNR-----QMV----PYPP---LL------QG-AAMQNAAA---A--------AQM----GP----R--FPI-------P---P--FH----------LP--PVP---------V--PD------P-SRM--QAS--S-Q-PDP----MLNSLV--AH--NSNQ-PRL-P-TF--------N----DPYQQ--FFG----LQ-Q-----T-------Q-V-A----------L--P--------------------------Q---------NQ--------------------------------------------------------------------------------------------------------------------------------------------------------------------------------------------------------------------------------------------------------------------------------------------------------------------------------------------------------------------------------------------------------------------------------------------------------------------------------------------------------A-------------------------------------------------------V-------------------------------------------------------------------------------------------------------------EQ----------------------PS-N-N----KS-------------S--------------S------------------KKEV-----------GN-----------------------------------------------P--------------------------G--------------NHQSG-KIT-I-----IVYNICHNVTVLKQQTGEREN-----
>Stuberosum_24422357
M---------------------------------------------------AI----------------------G-----------------------------------------K----L-----------------------------------------------------------------------------------------E------------------------------------------------S----------------GQ-Q----K--------------------------IS------------------------------------------------------------------------------------------------------------S---T-TN--------------------------------------------------------------------------------------------------------------------------------------------------------------------------------------------------------------------------LS---------------SFP-E-NDL----IE-LKWQN--GQIVMQGQSSSAKKST--VHNN------FQSS----A-SGDR----D-KYTGNS---STS----KIG----K---------FG-L--MDTM-LND--M-----SL-SV-P-T--------DE----LDL--------IQ-E---D--EGVP-WLG--Y-PA-------------------D----D------------SL-QQ-----D-----------------Y----------CA------------------QLLPEISG-V-TAN-E--Q-S-----RQSVFG------------------------------------------------------------------LINK-------R---G-----------------------------------------------------------------SSDK----------------------------------------MIGDSH----------------------------------------------------------------------------------------------------------------------------SVPVH-NAVNFEQ--------------------------------------RN--TSKVS----------P------------------------------------S-SR----------------------------FSPL---SSLP--SQKGHASI-------------------------------PTLE---SGVSDIFSSKN---S--NTPMSVLGDSNQS-K-ASAGDV-------------------------------------------------------------------------------------------------------------------------KSN---------------K-----------------------------------------------I-Q--------K--QNMPG-NRSNL--LNFSHF---S-R-PA-T----FV-K-AAK-LQ---SS---T--------GG---SN--------------------------V------SDSP-ILEA--KGKK----GGEKVAIG--D------N----------HVSAAA-TENYLTSKKDNV----P-HYPTNGV-PSQLESRP-------SG-AS--F-H-----------D-----R--------------------S-C---QVE---QSDNAFRDCSS---------------------NND------NTR--DQFT---G---------------AK---A-------------T-KDIAD---GE---RN----VEH-GVA----------------C-------S---------SV-C-S-------GS-SAE-------R-G-------------------SSDQ-P-----LNL-K--R-------KT--R---D-NE-ES----ECR-S-E-------------------DV-----------EEESVG--IKKT-CAA--RGGTGSKRSRAAEVHNLSERRRRDRINEKMRALQELIPNCNKADKASMLDEAIEYLKTLQLQVQ-I------M--SMGTG--FCV----PP------MMFPTG-VQ-H---------MHGAQM------------PH-----------FA----PM----S-L-G--MGM-------G----M-G-MG-MGFGM--GM-L-E-MN--GR-SSGY-----PMY----PMPS---VQG-GH-F------------P--SP----------------P-----IP----A-------S--TA----------YP--GIA---------V-------------------------------S------------N-RHA-YAH-P-GQG-LP---MS--I--PRAS--LGP----LA-----GQP-------STG-A-----------------------------------------------------------------------------------------------------------------------------------------------------------------------------------------------------------------------------------------------------------------------------------------------------------------------A-----------------------------------------------------------------------------VPM-----------------------------------------------------------------------NVARAGVPVEIRSAPPNLD-------SKTPV------HK-NSQIVQ-NA-------E----A-------------------------------------------------------------------------------------------------------------------------------------------------------------------------------------SR----------------------PQ-N-QTC-SQ-----VQATNEV------------------L--------EK---------SA-----------QK--------------------------N------DQLPD---AI--DSAANRL----------T-------------------------------------------------------------------N
>Stuberosum_24417622
MN---------------------------------------------------PC------------------------------------------------------------------L-P-------------------------------------------------------------------------------------------EW--------------------------------------------------------------NI-ET-E-L--------------------------------------------------------------------------------------------------------------------------------------PVP----HQK--------------------------------------------------------------------------------------------------------------------------------------------------------------------------------------------------------------------------KP---------------MGF-D-HEL----VE-LLWRN--GEVVLHNQTHKKQPGY---DPN------ECR--Q-FN--K-----------Y------------------------------D-----QPT---I--R-----V-----A-G--------NQT----NL--------IQ-D---D--ETVS-WLN--C-PIY-----------------------D------------SF-DK---------------------E-F----------CS------------------PFLSDIST-N-PHL-G---EEPDKSIRQSE-----------------------------------------------------------------------------------------------------------------------------------------------------DNNK----------------------------------------VF-----------------------------------------------------------------------------------------------------------------------------------------KLDPL--------------------------------------E--INHV-------------------------------------------LPQSH--------------------------------------HSGF--NP-------------------------------------NPM-P----------------------------------P-PRFHNF-------------------------------------------------------------------------------------------------------------------------G-S--------------------------------------------------------------AQ-Q--------K--HHIVG-GNQKG--VNFPPPI-----RSS-N-----------------VQLGG-----------KEARSN--------------------------LMLQDI-KEGS-V-----------------MTVGS------------------SHCGSNQ-VDTSR-----------F---SSS--ANRGL--SA-------AM-IT--------------------------------------------------------------------------------------------------------D-YT---------GKI--S--------------------P-QSDTMD---R---DT----FEP-ANTS--------------------------------SSSGR-S-------GS-SYA-------R-ACNQ---------------STATN-S-----QGH---KR-------KS--R----DGE-EP----ECQ-S-K-------------------AD-----------ELESAG--GNK---AA--QKSGTARRSRAAEVHNLSERRRRDRINEKMKALQELLPHSTKTDKASMLDEAIEYLKSLQMQLQ-M------M--WMGSG--MA------------SMMFPGV-QH-Y----------------------------------------MS----RM----GM--G--MGP-----------------------------P-SV-P--S---MHNA----MHL------AR----------------------LP--LV------DPA-------------IPL-------T------QAAPNN------QA--AAM-----------------------C------------QNS----MLNQVN--Y----QRH-LQN-P-NFP------------EQYAS--YMG----FH-P-----L-------Q-G-T------------------------------------------------------------------------------------------------------------------------------------------------------------------------------------------------------------------------------------------------------------------------------------------------------------------------------------------------------------------------------------------S------Q----PI-----------------------------------------------------------------------N----------------IF-----------G------LG-SHT-A-QRSQQL----------P-------------------------------------------------------------------------------------------------------------------------------------------------------------------------------------H----------------------PT-N-S----N-------------------------------------------------------------------------------APA-----------------------------------------------------------------------------------------------------------------T
>Stuberosum_24396132
M---------------------------------------------------NY----------------------C--------------------------------------------VVP-----------------------------------------------------------------------------------------D--F--------------------------------------------------------------KM-DD-D-Y---SD---------------------IA----------------------------------------------------------------S-A---------------------------------------IFN---I-SK--------------------------------------------------------------------------------------------------------------------------------------------------------------------------------------------------------------------------KS---------------TIA-D-EEI----ME-LVWQN--GRVIMQSQNQRSVRKS--NLFS------E----Q-SA-------------------------------------------------------V----------EE-TV-A-A--------SAP----LY--------MQ-E---D--EMNS-WLQ--S-PL-------------------D----D--S---------S--------------------------------------FD------------------DFLNTTPS-C-AAVTS----------------------------------------------------------A-----------------AA----------------------------------------------------------------------------------------------------------------------------------------------------------------------------------------------------------------------------------------------------------------------------------------PPG------------E--------------IG--TSTV------------EI----------------------------R-P--PL--------------------------------------------A------P-------------------------------PSSR----------------------------------P-VRCT-----------------------------------------------------------------------------------------------------------------------------------------------------------------------------------------------E--------G--E-----LPHRL--QNFGHF---S-R-LP-E----GA-ILR-N-GN--TSS-----------S-R---H-------------------------------SV-RAST-I------------------------------------------VDSNE-TPVV-------A----G--P--EY---------------------------------------------MISRVSDD-----VPL-------ASA-V--------------N-------------------------------------VRGVEM---------TA--M---A--T-------------T-SGDRE---VT---TA----CEL-TLTA-------------------------------S-TS-G-S-------GG-SVS-------T-RSDLPQPS---------YKEADAA-A-----EDR-K--R-------KG--R---E-SD-DN----DGQ-S-E-------------------DV-----------EYEFAD--ARK---QV--RSSTSAKKSRAAEVHNLSERKRRDRINEKMKALQELIPHCNKSDKASMLDEAIEYLKSLQLQVQ-M------M--ATGCS--L------VP------VMYPG-IPQ-Y---------M-------------------------------T----TM----G-M-N--MGM-------G----M-S------MEM----------------GRNL-----PMV----SYPP---LM------PD-PAMRNAAA---A--------AQM----TP----Q--YPL-------P---A--YH----------MP--PFP---------A--PD------P-SRI--PVG--N-Q-ADP---PRLYSHV--GH--NINQ-PRL-A-NF--------S----DPYHQ--YFG----LQ-Q-----A-------Q-P-M----------L--L--------------------------Q---------NQ--------------------------------------------------------------------------------------------------------------------------------------------------------------------------------------------------------------------------------------------------------------------------------------------------------------------------------------------------------------------------------------------------------------------------------------------------------------------------------------------------------G-------------------------------------------------------V-------------------------------------------------------------------------------------------------------------EQ----------------------PS-S-S----KP-------------E------------------------------------------------ES-----------------------------------------------A--------------------------G--------------NHQSG-------------------------------------
>Stuberosum_24385593
M---------------------------------------------------AD----------------------P-----------------------------------------Y----R-----------------------------------------------------------------------------------------T------------------------------------------------N----------------------------------------------------P--------------------------------------------------------------------------------------------------------------------------------------------------------------------------------------------------------------------------------------------------------------------------------------------------------------------------------------------------------------------------------------------------------------------------------------------------------------------------------------------------------------HA----ASS--------LE-S---E--DMSS-FFL--N----------------------------------------------------------------------------------------------------FLQGTSA-S-AS-----A----------------------------------------------------------------------------------------------------------------------------------------------------------------------------------------------------------------TAAAG-------------------------------------------------------------------------------------------------------------------------FYN------------------------------------------------------------------------------------------------------------------------------------------------------------R-------------------------------SVP-----------------------------------V-P-----------------------------------------------------------------------------------------------------------------------------------------------------------------------------------------------------------------VA-ESSSS--LNFSDP---G-R-FYAA----EF-K----------------------------------------------------------------------------------------------------------------------------------------------------------------------------------------------------------------------------------------------------------------------------------------------------------------------------------EG----VEN-VFA----------------S-------A---------GL-G-D-------CD-G----------------------------------M-N-----SAN-R--R-------EF--L---E-DD-KV----DNF-G-F----------------S--SE-----------ECDGLD--MPS---DP--THPRSSKRSRSAEVHNLSEKRRRSKINEKLKALQNLIPNSNKTDKASMLDEAIEYLKQLQLQVQ-M------L--TLRNG--LSL----YP------GYVPGS-LQ-S---------VQLPSG------------NE-----------FD----GR----S-F-M----------------------------------L-S-AN-------GG-----ATL----PVNR----EM-----------------P--QT----------------A-----FE----ISNQN---P--SG----------KP--TIT---------S-------------------------------H------N--T--E------NA-V-AL--------E--T--TIQN--HYG----VL-----NH------------L-----------------------------------------------------------------------------------------------------------------------------------------------------------------------------------------------------------------------------------------------------------------------------------------------------------------------A-----------------------------------------------------------------------------SSK-----------------------------------------------------------------------D----------------MC-------R----------DN-TLS-RL-HI-------D----M-------------------------------------------------------------------------------------------------------------------------------------------------------------------------------------S----------------------------------------------------------------------------------------------------------------------------------------------------------------------C---S-----------GNN-SS---SG-V----------------S-----------------S
>Stuberosum_24428964
M---------------------------------------------------AN----------------------N-----------------------------------------N----V-----------------------------------------------------------------------------------------Y--HN--------------------------------------------------------------S-A--------------------------------------------------------------------------------------------------------------------------------------------------------------------------------------------------------------------------------------------------------------------------------------------------------------------------------------------------------------------------------------------------------------------N--------------------------------------------------------------------------------------------I-AS---------------F-S--------LTDPDPDPD--------PE-P---D--DISV-FLR--H-IL-------------------L----P------------SSSS------------------------------------------------------------------SSS------N-----L------------------------------------------------------------------------MAL----------------------------------------------------------------------------------------------------------------------------KGNEMQ-----------------------------------------------------------------------------------------------------------------------------------------------------------------------------------------------------------------------------------------------------------------------Y------------------------------------------------SS--------------------------------------P--------------------------------------------------------------------------------------------------------------------------------------------------------------------------------------------------------------------------------S-PHL--MPN-NN---------------------------------------------------------------------Q-QGDL-----------------SS-------------------------------------------------------------------------------------------------------------------------------------------------------------------------------M-----------------------------------------------------------------M-----N----------------S-------S---------AG-G-I------FSS-SYG-------A-YN------------G-----ATNV-S-----SSS-----VG----TMD--N---D-PD-EY----ECE-S-E-------------------DG-----TE--D---LGAE--ASV---QP--PSRNTSKRSRAAEVHNLSEKRRRSRINEKMKALQKLIPNSNKTDKASMLDEAIEYLKQLQLQVQ-M------L--TMRNG--LNM----YP------LGLPRM-LQ-Q---------NQLSQ---------------------------------Q----K-I-G--LCE-------G----N---------GF--TN-----AK--V--A--------GNL----QVNQDASLSA-IFN-------------P--TE----------------N-----C----TET---------KL----------TP--LVT---------M-----------------------------SNV------N--H--S-D----GA-F-EP--------E--S--SMN--THL----DPF-QLSRSTS-------K-E-I---------WR-----------------------------E---------DGLPM-------------------------------------------------YGM--------N----------------------------------ERTTKTA----------------------------SV----------------------------------------------------------------------------------------G-AN----------------VA-----------------------------------------------------------------------------------------------------------------------------------------------------------------------------------------------------------F-------------------------------------------------------------------------------------------------------------------------------------------------------------------------------------------------------------SV----------------------PI-D-T----DAS----NL--KR------------------N--------T-R--------EA-----------CL--------------------------L-RYQFG-----------------------------------A--M-----------N----E---TN-LDY-TRA------------------L---------P
>Mtrunculata_31078074
MM---------------------------------------------------PL------------------------------------------------------------------H-E-------------------------------------------------------------------------------------------LY--------------------------------------------------------------HM-SK-E-K---VD---------------------HKE----------------------------------------------------------------MN---------------------------------------NSC---A-PD--------------------------------------------------------------------------------------------------------------------------------------------------------------------------------------------------------------------------QS---------------SVP-R-NDL----FE-LVWQN--DQILVHGQSSNSNRAK--MTPT------LPS--H-TL--KGHD-----KYSGQHANETNT----RIGK-------------FE-D--LDNG-LNE--I-----------I-T--------RSV----SS--------SQ-DEDLM--TMMP-WLN--C-AMD-----------------------D------------EH-SL---------------------H-Y----------SS------------------CFVHEPGA-R-TND-F----A-----ATNKFS------------------------------------------------------------------LLDR---------------------------------------------------------------------------KSNCIQ----------------------------------------VFSDSHKQG-------------------------------------------------------------------------------------------------------------------------ILSKG-SSLAVED--------------------------------------FD--TSELK------------T---------------------------------S--TN----------------------------QLNM---SSLLQQC-------------------------------------QPSFESIRFRESGLSENNTKGN------------ANQHAP-CE----------------------------------------------------------------------------------------------------------------------------------------------------------------------------------------------------------E--ISHVP-SSSTV--MNFTHFA-----KPA-A----IV-K-A-N-LQ---NI---G--------FS---SS-RS------------------------ERVGA-KNKD-A-----------------AAIGR------------------NPCESSK-VDLSVECPKS-S----AIHCHQSVE-PSRVGLKP-------LE-PK---SL-----------E-------------------------KN-T---TVS-----TSACKEDVS---------------------KVD------QTS------------------NQV-LS-E----S-------------S-RKGQEV--FK---KC----TEL-TVAS--------------------------------SSV-C-S-------DN-GVH-------R-S-------------------SDDA-N-----QNL-K--R-------KN--L---D-SE-DS----EWH-S-E-------------------DF-----------EDESIG--VKRT-DHG--RGVTGSKKNRSTEVHNLSERRRRDRINERMRALQELIPNCNKADKASMLDEAIEYLKSLQLQLQ-I------M--SMGGG--GLY----MP------MTLPAG-MQ-H---------MHAAHM------------FP-----------FS----PM----S-V-A--MQM-----------------G---LGV--PQ-----FQ--G---T--------HL----PVAHTSGLAA--L--HG-MVR------P--NPQMFGLQAGQ----GL-H-----MPM-------PSASM--FS----------YP--GEPV-----------MNS-------SAV--ELNASG-T-AG-----LMETVESASA--SKLK-DQM-P-KLK------------DPMPN--VNS---------------------------------------------------------------------------------------------------------------------------------------------------------------------------------------------------------------------------------------------------------------------------------------------------------------------------------------------------------------------------------------------------------------------------Q----V------------------------------------------------------------------------------------------------------M------LN-NKG-CSSTNQMSI---------Q-------------------------------------------------------------------------------------------------------------------------------------------------------------------------------------C----------------------EA-T-T----GGL-------------------------------------------------------------EQ-SNVV-----LD--SAH-ALLENDK----------------------R-------------------------------------D-N--IEIEID-------------------------------KSHE
>Mtrunculata_31080099
M---------------------------------------------------NN----------------------Y--------------------------------------------CVS-----------------------------------------------------------------------------------------Y--F--------------------------------------------------------------QS-QM-D-Q----------------------------------------------------------------------------------------------Q---------------------------------------RLP---R-PK--------------------------------------------------------------------------------------------------------------------------------------------------------------------------------------------------------------------------KP---------------IIA-D-DEI----ME-LLWQN--GQVVTQRPNHRHAKKP--PSCQ------E----T-TR--GG-------G-------------------------------------------A----------SP-VE-N-Y--------NQY----LF--------MQ-E---N--EMAS-WLH--Y-DD------------------------S------------PF-DR-----T-----------------F----------ST------------------DYLNTPPA-T-ANN-N----------------------------------------------------------S-----------------SI-------------------------------------------------------------------------------------------------------------------------------------------------------------------------------------------------------------------------------------------------------------------------------------------------------------------------------------------Q----------------------------T-P--TS---------------------------------------VVP-SR------P-------------------------------PI-P----------------------------------P-PRRM-----------------------------------------------------------------------------------------------------------------------------------------------------------------------------------------------G-----------H-----VQPET--PNFAKH---G-V------------------------M-------------N---T-------------------------------AV-REST-V------------------------------------------VDSCD-TPAV-------M----P--A----------------------------------------------------AFSET-----VK--------------------------------------------------------------------------------S---L---A--D-------------Q-TEG-----------D----TEV-AVVS-----------------------TTFD----E-PG-G-S-------SS-SEE-------P---E--------------P-VGKVA-E-----QDR-K--R-------KG--I---E-AE-EW----EYQ-S-E-------------------DV-----------DFESAE--AKK---N---ISGSSTKRSRAAEVHNLSERRRRDRINEKMKALQELIPRSNKSDKASMLDEAIDYLKSLQLQVQ-RVQLMQMM--SMGCG--M------VP------MMFPG-IQQ-Y---------M-------------------------------P----TV----G-M-G--MGM-------G----M---------EM----------------GINR-----PVM----PFPN---ML------SG-SALPA------A--------ANL----GP----R--FAM-------P---P--FH----------MP--HVP---------T--PG------S-SRM--QAA--N-Q-VDN---NVITSAG--T--HDSNQ-SRT-P-NF--------S----DSYQQ--YLG----PH-Q-----M-------Q-F-Q----------L--M--------------------------Q---------NQ--------------------------------------------------------------------------------------------------------------------------------------------------------------------------------------------------------------------------------------------------------------------------------------------------------------------------------------------------------------------------------------------------------------------------------------------------------------------------------------------------------A-------------------------------------------------------M-------------------------------------------------------------------------------------------------------------NQ----------------------PN-V-S----RP--------------------------------------------------L-----------EK-----------------------------------------------P--------------------------E--------------TRQSG-DK----------------------------------
>Mtrunculata_31087267
M---------------------------------------------------EH----------------------N-----------------------------------------N----N-----------------------------------------------------------------------------------------N--N-----------------------------------------------------------------------------------------------------------------------------------------------------------------------------------------------------------------------------------------------------------------------------------------------------------------------------------------------------------------------------------------------------------------------------------------------------------------------------------------------------------------------------------------------------------------------------------------------------------------------NMS--------SS-Q---D--EISL-FLH--Q-IL-------------------L----R------------SSSSS-----S-----------------M-----------------------PGSI----------------------------------------------------------------------------------------------------------------------------------------------------------------------------------------------------------------------------------------------------------------------------------------------------------------------------------------------------------------------------------------------------------------------------------------------------------------------------------------------------------------------------------------------------------------------------------------------------------------------------------------------------------------------------------------------------------------------------------------------------------------------------------------------------------------------------------------NQLQD---G--KI------------------------------------------------------------------------------------------------------------------------------------------------------------------------------------------------------------------------------------------------------------------------------------SAL------------------------------------------D-ST---S----------------------------------------------------------------R------------S--N------------H-----AINV-T-----SSS-----VGAGGGLSG--N---D-TD-EY----DCE-S-E-------------------EG-----VE--AL-IEEVP--TKS---VG--ASRSSSKRSRAAEVHNLSEKRRRSRINEKMKALQNLIPNSNKTDKASMLDEAIEYLKQLQLQVQ-M------L--SLRNG--LSL----HP------MYFHEG-LH-S---------LPLSR---------------------------------M----S-T-E--LSE-------G----N---------GS--NP-----LN--M--T--------STL----PHPQDNPLLY-PSNL------------P--NK----------------N----------TLP-SQ---PSMSS----------YP--SY------------------------------------------I------N--D--T-E----TS-F-GV--------E--S--GIP--AQK------E-RL-QRSS-------E-P-M---------HG-----------------------------E---------DLLQH-------------------------------------------------QQL--------N----------------------------------AINSFTN----------------------------LL----------------------------------------------------------------------------------------GGSQ----------------VV-----------------------------------------------------------------------------------------------------------------------------------------------------------------------------------------------------------K----------------EFQ----SG-----------------------------------------------------------------------------------------------------------------------------------------------------------------------------------------------------------------------------AM--AT------------------S-----TTNNTL--------QT-----------C------------------------------------------VA--G---R---------------D----------------------Q---SG-VVM-RNSE---------PN----IIFTSQLSR----
>Mtrunculata_31060478
MN---------------------------------------------------NT------------------------------------------------------------------I-P-------------------------------------------------------------------------------------------DW--------------------------------------------------------------NF-GI-D-S---F----------------------------------------------------------------------------------------------------------------------------------VTN----QKK--------------------------------------------------------------------------------------------------------------------------------------------------------------------------------------------------------------------------QP---------------MGL-D-HEL----VE-LLWQN--GQVVLNSQTNKKQLVN--NS-R------QVH--------K-----------------------------------------------------NL--Q-----------S-T--------TLS----NL--------IQ-D---D--ETVS-WIQ-QY-PIE-----------------------D------------PL-EQ---------------------E-L----------CS------------------NLLSELPP-C-NVE-S---F---NSQPT----------------------------------------------------------------------------------------------------------------------------------------------------------------------------------------------------------------------------------------------------------------------------------------------------------------------------------------------NT------------------------------------------------------------------------------------------K-P--PF----------------------------------------V--QE-------------------------------------FPM-S----------------------------------A-PRFHHL-------------------------------------------------------------------------------------------------------------------------VPD--------------------------------------------------------------SS-Q--------R--NNDLC-GSSKV--VNFSHFS-----RHP-N----VT-L-A-S-TN--GDANL---------RDKIT-GN--------------------------LSQCDV-RECS-T-----------------MTVGS------------------SYCGSNQ-VQQDP-------DVSRV---SSNGVW-TNLSTEP-------EQ-VR--------------------------------------------------------------------------------------------------------N-DV---------QKT--I--------------------P-RHENGK---S---EK----LEP-AFTS--------------------------------SS-GG-S-------GS-SLG-------K-TCSL---------------S--TR-S-----HDK---KR-------KV--M----DVE-DS----VEQ-S-E-------------------DT-----------ELKSGV--RKK---TS--QRSGSARRNRAAEVHNLSERRRRDRINEKMKALQQLIPHSSKTDKASMLEEAIEYLKSLQLQLQ-V------M--WMGSG--MT------------PMMLPGY-QH-Y----------------------------------------MS----QM----GM--G--MTT-----------------------------P-SF-P--P---LQNP----MQL------PR----------------------MP--LD------LSV--------------SS--------------SQTPN--------Q--TLT-----------------------C------------QNP----VLGAFN--Y----QNQ-MQN-P-ALS------------EQYAR--YMG----YH-L-----M-------Q-N-A------------------------------------------------------------------------------------------------------------------------------------------------------------------------------------------------------------------------------------------------------------------------------------------------------------------------------------------------------------------------------------------S------Q----PM-----------------------------------------------------------------------N----------------MY-----------R------YG-PQA-V-QNSQTM----------I-------------------------------------------------------------------------------------------------------------------------------------------------------------------------------------P----------------------PS-N-S---------------------------------------------------------------------------------S--GPM-S----------------------------G-----------------------------------TAN-INDAVSG-K-------------------------------M--G
>Mtrunculata_31098276
M---------------------------------------------------PL----------------------Y-------------------------------------------------------------------------------------------------------------------------------------------------------------------------------------------------------ELYRL-AR-E-K---LD--------------N----E-TN----------------------------------------------------------------------------------------------------------GTS---V-AD--------------------------------------------------------------------------------------------------------------------------------------------------------------------------------------------------------------------------QP---------------SSP-E-NDF----FE-LVWES--GQISSQGQSSRGRKSP--SCRS-LPSHCLPSHSP-RGRDKDKD-------VGGGFSNNNP----KIG----K---------FG-D--LDSG-LNE--I-----PM-SV-P------------------S--------RE-V---D--EMMP-WLD--Y-SM-------------------D----G------------SL-QH-----E-----------------Y----------GS------------------DFFHELTE-N-DLP-A--S----N-----SFT------------------------------------------------------------------LLDK-------R---N-----------------------------------------------------------------NGNQ----------------------------------------IFRDSH----------------------------------------------------------------------------------------------------------------------------KNSAE-A-MNVSKG--------------------------------------S--SA-----EQVVETARH------------------------------------K-AS----------------------------ASQL---Y--PPSSNQCQTTS-------------------------------VTVR---SRASDITENNNVSSGNQDVP---YGDITR--I-PSSSSD-------------------------------------------------------------------------------------------------------------------------FSS---------------LKA--------------------------------------------QK-Q--------DP--VMPG-NGSNV--MNFSHF---A-R-PA-A----IV-R-A-N-LQ---NI---G--------LKSGLNSA--------S-A-RSDIMGVKNKGAASTSSNP-PDSA-LVNP--------------SGE------------------------CSK----------EPE----M-RCHKVVE-PSKADLKP-------LQ-PK--S-L-----------EP----N--------------------A-V---ATK---QSKPACKENGI---------------------KND------QPS--IQVL---G---------------DN---G-------------A-KGHAA---AD---KG----MEV-AVA---------------------------S----S-SV-C-S-------GN-GAD-------R-G-------------------SDDP-N-----RDL-K--R-------KS--R---D-TE-DS----ECH-S-E-------------------DV-----------EDESVG--VKK-GAAG--RGVAGSKRSRAAEVHNLSERRRRDRINEKMRALQELIPNCNKVDKASMLDEAIEYLKTLQLQVQ-M------M--SMGAG--LYM----PQ------MMLPAG-MQ-H---------MHAPHM------------AA-----------FS----QT----G-I-G--MHM-------G----L-G-MG---YGM--GM-P-D-MN--GV-PSRF-----PMI----QVPQ---MQG-NH-V------------P--VA----------------H-----MP----G-------P--SA----------MH--GMA---------R-------------------------------S------------N-TQG-FVL-P-GQG-TS---MP--M--PHTP--VFPFSGGPL-M--N-SS-------A-PGP---------SV-----------------------------Y---------GSTGH-------------------------------------------------VEAV--NPASAC---------------------------------------------------------------------------------------------------------------------------------------------------------------G-SK--------------------------------------------------------------------------------------------------------------DRR----------------------------------------------------------------------------------------PD-------V-DSK------IKQNTA-GR-DS-------T----S-------------------------------------------------------------------------------------------------------------------------------------------------------------------------------------QI----------------------PN-Q-STLVHNG-G----H--TS------------------V---------------------------------------------------------------------------AD--DSEAA--NPGNITL------------------------------------------------------------------------
>Mtrunculata_31096124
M---------------------------------------------------NY----------------------H--------------------------------------------V-P-----------------------------------------------------------------------------------------D--F--------------------------------------------------------------DI-QM-D-D---ED---------------------E-------------------------------------------------------------------Y---------------------------------------PIH---H-SK--------------------------------------------------------------------------------------------------------------------------------------------------------------------------------------------------------------------------KP--------------FTQQ-D-DEI----ME-LLWQN--GQVVMQSQNHRQFRKP--LAPA------T----T-TT--AS-------RVIP-------E----H-----------------R-E--IR-S-T----------DA-DN-Y-M--------NQH----LF--------MQ-E---D--EMAS-WLF--D-SM-------------------N----E------------VE-DPPFNRHD-----------------F----------SS------------------ETIFHSSA-G-SAG-------------------------------------------------------------------------------Q--------------K-----------------------------------------------------------------------------------------------------------------------HGGG-------------------------------------------------------------------------------------------------------------------------VIQ------------------AQA------------T--------------VR--ESEFVR----------QS----------------------------R-P--AV---------------------------------------VAA-SR------P-------------------------------PI-H----------------------------------P-ARKP-----------------------------------------------------------------------------------------------------------------------------------------------------------------------------------------------E-----------M-----VVNRT--HNFTHF---T-N-TN-Q----SNTRSE-P-GA--SSS-----------SMI---A-------------------------------AG-REST-V------------------------------------------VDSCD-TPIM-------T----A--K--TY---------------------------------------------AASRLSET-----VRS-------AT---------------------------------------------------------AET---------GC---V---S--V-------------S-TTGKA---AT---TT----LDM-TVT---------------------------S----S-PG-C-S-------SG-SA------------E--------------P-VHREP-E-----LDR-K--R-------KG--R---E-PE-ES----EFQ-S-E-------------------DV-----------DFECRE--EKK---QH--RGSTSAKRSRAAEVHNLSERKRRDRINEKMKALQELIPRCNKSDKASMLDEAIEYLKSLQLQVQ-M------M--SMGCG--M------VP------MMFPG-IQQ-F---------M-------------------------------P----AM----G-M-G--MGM-------G----L-G------MEMGM--------------GMNR-----PVM----PFPN---ML------PN-SPLQTAATV--A--------GPF----GP----R--FAM-------P---P--FH----------VP--HVP---------AAAPD------S-SRM--QAE--N-Q-SDN----HLNSLG--ALPPDQSR-IPN-P-NF--------A----DPYQQ--YLG----PH-Q-----V-------Q-Q-L----------MQAM--------------------------N---------QQ--------------------------------------------------------------------------------------------------------------------------------------------------------------------------------------------------------------------------------------------------------------------------------------------------------------------------------------------------------------------------------------------------------------------------------------------------------------------------------------------------------N-------------------------------------------------------V-------------------------------------------------------------------------------------------------------------NR----------------------PG-T-S----GS--------------------------------------------------Q-----------EN-----------------------------------------------P--------------------------E--------------K------H----------------------------------
>Mtrunculata_31094890
M---------------------------------------------------AG----------------------S-----------------------------------------S----D-----------------------------------------------------------------------------------------D------------------------------------------------D----------------IH-Q--T-H--------------------------PS------------------------------------------------------------------------------------------------------------L---V------------------------------------------------------------------------------------------------------------------------------------------------------------------------------------------------------------------------------P-----------------P-DSQDFSNIFNQ-LMDPS--SSS-----------------------------------------------------------------------------------------------------------------------------------------------------------------------------------------------------------------------------------------------------------------------------------------------------------------------------------------------------------------------------------------------------------------------------------------------------------------------------------------------------------------------------------------------------------------------------------------------------------------------------------------------------------------------------------------------------------------------------------------------------------------------------------------------------------------------------------------------------------------------------------------------------------------------------------------------------------------------------------------------------------------------------------------------------------------------------------------------S--FNFSDP---Y-P-PN-P----ST-I-SY--------------------------------------------------------------PP-----------------------------------------------------------------------------------------------------------------------------------------------------------------------------------------------------------------------------------------------------------------------P-HFT----------------SS----------------S--------------------------------------------------------------------------------------------SAQ-N-D-------------------EG------------SELPS--SKA---AP--PPRSSSKRSRAAEFHNLSEKRRRSKINEKLKALQNLIPNSNKTDKASMLDEAIEYLKQLQLQVQ-M------L--MVRNG--YSL----HP------MSLSGG-SR-P-----------PTMF------------P------------------QT----E---L--FNL-------D----E-------GN----SG-F-H-----NS-N--------NAI----TPPT---N---NE-Y------------F--AR-----------------------Q----A-------F--SF----------PE--QCS---------I-------------------------------S------------N---------------QS---VI--L--PSST----------------N-------------------------------------------------------------------------------------------------------------------------------------------------------------------------------------------------------------------------------------------------------------------------------------------------------------------------------------------------------------------------------------------------------------------IAS-----------------------------------------------------------------------FDTSSS----FQ-TSIKDN------------------------------------------------------------------------------------------------------------------------------------------------------------------------------------------------------------------------------------------------------------------------------F------------------C--------NN---------MP-----------QL--------------------------I------LDTTR---I---G-------------------------------------KTP-SS---DV------------------------------------S
>Osativa_24094384
MN---------------------------------------------------Q----------------------C--------------------------------------------V-P-----------------------------------------------------------------------------------------S--W--------------------------------------------------------------DL-DD-P-V--------------------------------------------------------------------------------------------------------------------------------------------------------------------------------------------------------------------------------------------------------------------------GG-------------GGIGGGGGGGHRV----------------VS--GGGGGFM----------------P---------------------VAVP---------------TSDQ-Y-NEV----AE-LTWEK--GNISSHGLLLNRPAPPKFPPHQ------QLQA--A------------------------------MG----GGGGGGVVGDRE-T--LEAV-VGE--AA------ARS-SSSSHL------------AA--------RA-R---P--VPAP-WLG--S-VGV--------------------------------------------------------------V-A----------AA--------------------------------------------------------------------------------------------------------------------------------------------------------------------------------------DALVPCDA--------------------------------------------------------------------------------------------------------------------------------------------------------------------------------------------------------------------------------------------------------------------------------------------------------D---------------------------------------------------------------AA---------EG--------------------------------------------------------------------------------------------------------------------------------------RS------KR--PR-----EVV---------------------------------------------------------------------------------------------------------------------G-E-DGR--------------------------------------------------------------RA---------------------------------------------C----ASQGS----------------------A------------AP----------G--------------------RRG----------------------ES---TLLTL----DAC------------------------------------C------GTAA---------DDVCGFT----TTTNNSTSLEDRTED-----------K---GS----PET-ENT---------------------------S----I-AG-G--------------------------------------------------------------------------------AS-DS----RCF-S-R-------------------RSQSQRGGMCDEDEHVVIR--GEG---AM--RSSISTKRSRAAAIHNESERKRRDRINQKMKTLQKLVPNSSKTDKASMLDEVIDYLKQLQAQVQ-V------M--SRMG---S--------------MMMPMG-MAMP---------Q-------------------------LQMSVMA----QMAQMAQ-I-GLS---------------MMN-MG---QAG--GY-A-P-M---H---MHTPPF----LP------V---S-------WD-AA-------------------AS----SS-S-AA-AADR-------P----------------------------------------------------------------------------------PQ-PTG-A-AT--------S----DAFSA--FLA------------------------------------------------------------------------------------------------------------------------------------------------------------------------------------------------------------------------------------------------------------------------------------------------------------------------------------------------------------------------------------------------------------SQAAQQNAQ------Q----PN-----------------------------------------------------------------------G----------------ME-----------A------YN-RMM-A-MYQKLNHQQQQ-----QQ--------DQ---------------------------------------------------------------------------------------------------------------------------------------------------------------------------------------------------------------------------------------------------------------------------------------PS--NSR--------------------------------------------------------------------------------------------------------------Q---
>Osativa_24110090
M---------------------------------------------------DA----------------------G--------------------------------------------A-T-----------------------------------------------------------------------------------------A--R--------------------------------------------------------------SS-SSS--A--------------------------------------------------------------------------------------------------------------------------------------MMM---N-QK--------------------------------------------------------------------------------------------------------------------------------------------------------------------------------------------------------------------------KP---------------LLS-D-GEL----VE-LLWQD--GGVVAHAQTRHRSSDV--LA----------------------------------------------------------------------------------------------------RSG----VT--------GE-E---E--TASA-WFA--D-GG-GGGGGD------------DDALGL------------GM-GR-----D-----------------I----------YS------------------QLWHSFAN-V-DGH-------------------------------------------------------------A------AG--AL--------------------------------------------------------------------------------------------------------------------------------------------------------------------------------------------------------------------------------------------------------------------------------------------------------------------------------------------------------------------------------------------------------------------------A-LAT-----------------------------------------PT-P----------------------------------T-PRA--A-------------------------------------A------------------------------------------------------------------------------------RS------------------------------------------------------------------------------------------DDV----------------------------------------------------------------------------------------------S--------S---RLDEAD--L------S----------ICGSNA-VVAP-------A----L-PAD-DDDD------------IDAAA-P------------------------------------------------------------------------------------------------------------------------------------------------R-EEEEE---EEEGPGA----ARA-AGA---------------------------S----S-SG-G-S-------GS-G--------------------------------SGS-Y-----PLF-K--R-------GR--E---E-L---V----DSL-S------------------------------------EVA-D-ETR---PS--KRPAAKRRTRAAEVHNLSERRRRDRINEKLRALQELVPHCNKTDKASILDEAIEYLKSLQMQVQ-I------M--WMTTG--I------VP------MMFPG-THQ-L---------M-------------------------------P----PM----G-M-G--LNT-------A----C-MPGA-QAQGLNQ-------------------------------MQR----------------------TTY-YM------NNS----LP-N--Q--MPQ-------I-------P----------SP------------------AM------------------------------NAPS--V----PDDM-QNDN-RI--------R----GPRNP--FLH----CN-D----TL-------T-A-T------------A----------------------------------------------------------------------------------------------------------------------------------------------------------------------------------------------------------------------------------------------------------------------------------------------------------------------------------------------------------------------------------------QVP-----------------------------------------------------------------------G----------------LF---------T--------YG-SQI-AE-QN-----------EI------------------------------------------------------------------------------------------------------------------------------------------------QELLS-------------------------------------------------------------G----A----------------------------------------------------------------V-----------------------------------I-------------------------------------------------P-S--SSDG-TIK---------------------------------
>Osativa_24139400
M---------------------------------------------------DE----------------------Q-----------------------------------------R----G-----------------------------------------------------------------------------------------R--GG--------------------------------------------F-------------------------------------------------------------------------------------------------------------------------------------------------------------------------------------------------------------------------------------------------------------------------------------------------------------------------------------------------------------------------------------------------------------------------------------------------------------------------------------------------------------------------------------------------------------------------------------------D--ELVLL-HQ--QQ--------EQRRRREQQQEEEE----E------------EEVRR-----Q-----------------M----------FG------------------AV-------------------------------------------------------------------------------------------------VG-----------------------------------------------------------------------------------------------------------------------------------------------------------------------------------------------------------------------------------------------------------------------------------------------------------------------------------------------------------------------------------------------------------------------------------------------------------------------------------------------------------------------------------------------------------------------------------------------------------------------------------------------------------------------------------------------------------------------------------GL---A-AFPA-A----AA-----------------------------------------------------------------------------------------------------------------------------------------------------------------------------------------------------------------------------------------------------------------------------------------------------------------------------------------------------------ALGQQQV-------D---------CG-G--------------------------------------------EL-----------------G--------------------G----FCD-S-E-------------------AG-----GS--SE-PEA-A--AGA---RP--RGGSGSKRSRAAEVHNLSEKRRRSKINEKMKALQSLIPNSNKTDKASMLDEAIEYLKQLQLQVQ-M------L--SMRNG--VYL----NP------SYLSGA-LE-P---------AQASQ---------------------------------M----F-A-A--LGG-------N----N---------VT--VV-----HP--G--T--------VMP----PVNQSSGAHH-LFD-------------P--LN----------------------SP---PQ--NQ---PQSLI----------LP--SV----------------------------------------PST------A--I--P-E----PP-F-HL--------E--S--S-Q--SHL----RQF-QL-P-GS-------S-E-M---------VFH----------------------------G---------EIMPK-------------------------------------------------HHL--------S----------------------------------SH--QES----------------------------LP----------------------------------------------------------------------------------------G-NE----------------MN---------SIRKES-----------------------------------------------------------------------------SM------------------------------------------------------------------------------------------------------------------------------------------------------------------------------------------------------------------------------------------------------------------------------------------------------------------------------------------------------------------------------------------------------------------------------------------------------------------------------------------------------L-----------NTN-NF---DG-VSL-SKE---------------------QS------
>Osativa_24152884
M---------------------------------------------------LR----------------------GN--------------------------------------------------------------------------------------------------------------------------------------------------------------------------------------------------------------------------------------------------------------------------------------------------------------------------------------------------------------------------------------------------------------------------------------------------------------------------------------------------------------------------------------------------------------------------------------------------------------DT-G-SDL----AE-LLWDN--GAPAPLRPPPP--PPF--QPFT------CSAA-A-T-------------TSPPA----HDYLFIKN---------------------LMRG-G----------GA-AN-H-H--------HH----DDD--------DD-D---D--DDVP-WLH--YHPV-------------------V----D--DDDDADADTAPL-PP-----D-----------------Y----------CA------------------ALLSGLSD-H-LPP-P--A-AA-------------------------------------------------------------------------------------------------------------------------------------------------------------------------------------------------------------A--SR-------------------------------------------------------------------------------------------------------------------------VDPD-----------------------------------------------------------------------------------------------------------------------------------------PC------------------------------------------------------------------------------------------------------------------------------------------------------------------------------------------------------------------------S-----------------SS-------------------------------------------HGAVVPSTSAAAAKQARTSGG-GGGGV--MNFTFF---S-R-PL-Q----QR-P-S-G-GE---TA--------------SASAS------------------------AAATSTVP-VEST-VVQA--------------ATNRLRS------T----------PLFSDQ-RM-----A-------------WLHP----------------------------------------------------------------------------------------PK---PS--------PRAAAPPPPPPLAPTTR--HRLD---TAAAT-ATVAQRL----------------------P-PSEAR---AP---DAPPPAATA-TAT---------------------------T----S-SV-C-S-------GN-GDR----------------------------------------RQLNW--R-------DSHNNQ--S-AE-WS----ASQ-DEL-------------------DL-----------DDELAG---VH---RR--SAARSSKRSRTAEVHNLSERRRRDRINEKMRALQELIPNCNKIDKASMLEEAIEYLKTLQLQVQ-M------M--SMGTG--MFV----PP------MMLPAA-AA-A---------MQHHHMQMQQMAGPMAAAAH-----------FP----HL----G-A-----AA-------A----M---------GL--A----G-FG--MPAA--------------------------AQ-F------------P--CP----------------M-----FPA------AP---P-----------------------------------------------------------------------------MSM-FAP-P-P-PP-------PPF-----------------------------------------PHAA----------------------------------------------------------------------------------------------------------------------------------------------------------------------------------------------------------------------------------------------------------------------------------------------------------------------------------------------------------------------------------------------------------------------------------------------------------------------------------------------------------------------AT-----AVEQT-----------------------------------------------------------------------------------------------------------------------------------------------------------------------------------------------------------------------------------------------------------------------------------------------------------------------------PSPPG---AA--D----------------------------AG-------NAP------AV------KQ----------------A------------
>Osativa_24126646
M---------------------------------------------------DG----------------------N--------------------------------------------A-R-----------------------------------------------------------------------------------------S--A---------------------------------------------------------------------------------------------------------------------------------------------------------------------------------------------------------------A---N-QT--------------------------------------------------------------------------------------------------------------------------------------------------------------------------------------------------------------------------KQ---------------IVT-D-NEL----VE-LLWHN--GGVVAQPQAAQARVVS--SS---------------------------------------------G-----R---------G---------------------------Q-S--------ASV----LT--------GD-D---T--ETAA-WFP--D-TL-------------------D----D------------AL-EK-----D-----------------L----------YT------------------QLWRSVTG-D-AFP-A--A-A------------------------------------------------------A------AG--PS--------------------------------------------------------------------------------------------------------------------------------------------------------------------------------------------------------------------------------------------------------------------------------------------------------------------------------------------------------------------------------------------------------------------------S-HHA-PP------P-------------------------------DL-P----------------------------------P-PAARPP-------------------------------------M------------------------------------------------------------------------------------RS----------------------------------------------------------------------------------------------------------------------G------------------------------------------------------------------IGS--------S---WTGDIC--S------A----------FCGSNH-IPET-------A----A-Q---RCRD------------AGAAL-P------------------------------------------------------------------------------------------------------------------------------------------------P-ERPRR---S----ST----HDG-AGT---------------------------S----S-SG-G-S-------GS-NFG-------A-----------------SG-LPSES-A-----SAH-K--R-------KG--R------E-DS----DSR-S-E-------------------DA-----------ECEATEE-TKS---SS--RRYGSKRRTRAAEVHNLSERRRRDRINEKMRALQELIPHCNKTDKASILDEAIEYLKSLQMQVQ-I------M--WMTTG--M------AP------MMFPG-AHQ-F---------M-------------------------------P----PM----A-V-G--MNS-------A----C-MPA---AQGLSH-------------------------------MSR----------------------LP--YM------NHS----MP-N--H--IPL-------N-------S----------SP------------------AM------------------------------NPMN--V----ANQM-QN-I-QL--------R----EASNP--FLH----PD-G----WQ-------T-V-P------------P----------------------------------------------------------------------------------------------------------------------------------------------------------------------------------------------------------------------------------------------------------------------------------------------------------------------------------------------------------------------------------------QVS-----------------------------------------------------------------------G----------------PY---------A--------SG-PQV-AQ-QN--------Q---I------------------------------------------------------------------------------------------------------------------------------------------------PKASAST------------------------------VL----------------------PN-S-G----A----------------------------------------------------------------E-----------------------------------Q-------------------------------------------------P-P--TSDG---I---------------------------------
>Osativa_24122408
M---------------------------------------------------NQ----------------------F--------------------------------------------V-P-----------------------------------------------------------------------------------------D--W--------------------------------------------------------------SN-MGD-------------------------------------------------------------------------------------------------------------------------------------------------AS--------------------------------------------------------------------------------------------------------------------------------------------------------------------------------------------------------------------------RT---------------LGE-D-DNL----IE-LLWCN--GHVVMQSQNHHRKL-------------------------------------PPR----PP----EK----------------A--------------------------------------AA----AA--------VQ-E---D--EAGL-WFP--F-AL-------------------A----D------------SL-EK-----D-----------------I----------FS------------------DLFYEAPV-A-ATA-E----------------------------------------------------------A--------A--PAG------PGAGADG-------EGKTC-----------------------------------------------------------------KGDAA--------------------------------------MAEEER-----------------------------------------------------------------------------------------------------------------------------------G-G------------P-------------------------------------------------------------------------------------------------------------------------GAA-SEA-PR------E-------------------------------LM-P----------------------------------P-PKSTNA-------------------------------------------------------------------------------------------------------------------------SCS--------------------------------------------------------------RQ-Q--------T--MSLAD-GGDNA--GDLSEL---V-R-AR----------------------------------------------------------------RS--SGG-----AA-RRKAEAGGGGGGASSSMLSAIG--S------S----------ICGSNQ-VQVQ-------Q----R-T-ASE---PGRRGAPPSAVGSANAI-PCGG--------------------------------------------------------------------------------------------------------------------------------------------------RD---HG---HG----HEATTVA---------------------------S----S-SG-R-S-------NC-CFG-------T--TTT------------TE-PTSTS-N-----RSS-K--R-------KR--L---DTTE-DS----ESP-S-E-------------------DA-----------ESESAAL-ARK---PP--AKMTTARRSRAAEVHNLSERRRRDRINEKMRALQELIPHCNKTDKASMLDEAIEYLKSLQLQLQ-M------M--WMGSG--MA-----PP------VMFPG-VHQ-Y---------L-------------------------------P----RM----G-V-G--MGA-------A----A-A----------A-------------------------------MPR----------------------MP--FM------AAP----QP----V--VPT---------------------------P------------------PV------------------------------NHL----------------------------------------DLG----VN-H-----L-------Q-P-P------------P----------------------------------------------------------------------------------------------------------------------------------------------------------------------------------------------------------------------------------------------------------------------------------------------------------T-----------------------------------------------------------------------------QGV-----------------------------------------------------------------------G----------------YY---------P--------LG-AKA-VQ-QQ-------QNPP-L-------------------------------------------------------------------------------------------------------------------------------------------------------------------------------------HV----------------------PN-G-S----I----------------------------M--------------------PPP-----------EN-----------------------------------A-------------------------------------------------P-N--TGSG-MGS-FYFYFYFSSD----------------------
>Osativa_24133516
M---------------------------------------------------MD----------------------G-----------------------------------------R----G-----------------------------------------------------------------------------------------S--QE----------------------------------------------------------------------------------------------------------------------------------------------------------------------------------------------------------------------------------------------------------------------------------------------------------------------------------------------------------------------------------------------------------------------------------------------------------------------------------------------------------------------------------------------------------------------------------------------------------------------------------------E--EHLDLIMR--HHAS------MGL-----------------------------------------------------------------------------------------------------------------------------------------------------------------------------------------------------------------------------------------------------------------------------------------------------------------------------------------------------------------------------------------------------------------------------------------------------------------------------------------------------------------------------------------------------------------------------------------------------------------------------------------------------------------------------------------------------------------------------------------------------------------------------------------------------------------------------------------------------------------------------------------------------------------------------------------------------------------------------------------------------------------------------------------------------------------------------------------------------------------------------------------------------------------------------------------------------------------------------------------------------------------------------------------------------------------------------------------------------------------------------------------------------------------------------D----RCE-S-E-------------------EA-----LG---S-SES-E--QPT---R---PARPRGKRSRAAEVHNLSEKRRRSRINEKMKALQSLIPNSSKTDKASMLDDAIEYLKQLQLQVQ-M------L--SMRNG--LYL----PP------VNLSGA-PE-H---------LPIPQ---------------------------------M----S-A-A--LDQ-------N----S---------AK--AS-----DP--S--V--------VLQ----PVNQTSGALL-PFE-------------L--AS-----------------------------Q-HK---P--LF----------LP--GV----------------------------------------PNA------T--A--L-E----PR-F-LV--------E--S--S-R--SNL----QSL-RF-T-EP-------A-E-M---------IYP----------------------------D---------EMMLK-------------------------------------------------HRL--------T----------------------------------SASESTI----------------------------VP----------------------------------------------------------------------------------------G-TD----------------EK---------SVRQNT-----------------------------------------------------------------------------YMM-----------------------------------------------------------------------N----------------AD-------R----------FD-RYA-LS-KD-----QLQ----H-------------------------------------------------------------------------------------------------------------------------------------------------------------------------------------IM----------------------PK-N-T----ESV---LDM--PH------------------L-----Q--------------------------------------------------------------------------------------------------------------------------------------------------------R------
>Alyrata_16037323
M---------------------------------------------------GD----------------------S-----------------------------------------D----V-----------------------------------------------------------------------------------------G--DR--------------------------------------------------------------L---------------------------------------------------------------------------------------------------------------------------------------------------------------------------------------------------------------------------------------------------------------------------------------------------------------------------------------------------------------------------------------------------------------------------------------------------------------------------------------------------------------------------------------------------P----PP--------SS-S---D--ELSS-FLR--Q-IL-------------------S----R------------TPTA------------------------------------------------------------------Q-------------------------------------------------------------------------------------------------------------------------------------------------------------------------------------------------------------------------------------------------------------------------------------------------------------------------------------------------------------------------------------------------------------------------------------------------------------------------------------------------------------------------------------------------------------------------------------------------------------------------------------------------------------------------------------------------------------------------------------------------------------------------------------------------------------------------------PSS--PPK-RN---------------------------------------------------------------------V-S-SA-----------------ET-------------------------------------------------------------------------------------------------------------------------------------------------------------------------------F----------------------------------------------------------------------FP----------------S-------V---------SG-G-A-------VS-I-------------------------------------------AG-----YG----V-----------------------A----------------------------QE--KY--AFEN--KRN---GA--KQRNSLKRTIDAQFHNLSEKRRRSKINEKMKALQKLIPNSNKTDKASMLDEAIEYLKQLQLQVQ-T------L--AVMNG--LGL----NP------MRLPPV-LP-P---------THTRI---------------------------------N----E---T--LEQ-------D----M---------NL------------------------------------------------------------------------------------------------------------------------------------------------------------------------------------------------------E--T--LLAAPRSL----EPP-QA----T-------------------------------------------------------------------------------------------------------------------------------------------------------------------------------------------------------------------------------------------------------------------------------------------------------------------QE-----------------------------------------------------------------------------------------------------------------------------------------------------------------------------------------------------------M-------------------------------------------------------------------------------------------------------------------------------------------------------------------------------------------------------------CF----------------------ST-A-T----L---------------------------------------------------------------------------------------------------------------------------------------------------------------------------------------------------L
>Alyrata_16050939
ME---------------------------------------------------HQ------------------------------------------------------------------G----------------------------------------------------------------------------------------------W--------------------------------------------------------------SF-EE-N-Y--------------------------------------------------------------------------------------------------------------------------------------SLS----TNR--------------------------------------------------------------------------------------------------------------------------------------------------------------------------------------------------------------------------RS---------------IRP-Q-DDL----VE-LLWRD--GQVVLQSQTHREQTQT--QK---------QD--------------------------------------------------------------HH--E---------G-T-Q--------RSN----IF--------LE-D---Q--ETVS-WIQ--Y-PPD-----------------------E--D---------PF-ET---------------------DDF----------SS------------------HFFSTVDP-L-QRP----TS---ETIKP----------------------------------------------------------------------------------------------------------------------------------------------------------------------------------------------------------------------------------------------------------------------------------------------------------------------------------------------KSGP----------------------------------------------------------------------------------------D-P--PH-V-MV---------------------------KPK--ACPD--PP-------------------------------------QVM-P----------------------------------P-PKFRLT-------------------------------------------------------------------------------------------------------------------------N-S-----------------------------------------------------------------------------------------------------------------------------------------------SSG--------------------------IRETEM-EQYS-E-----------------TTIGP------------------SHCGSNP-SQNDF-------DAS------------------------------------------------------------------------------------------------------------------------------------------------------M--S--------------------Q-DRSKNI---E---EK----LNP-NASS--------------------------------SSGGS-S-------GC-SFG-------K-DIKE------------MA-CGRSI-T-----TDR---KR-------KH--IM---DTD-DS----VSL-S-D------------------------------------VI--GNK---SN--QRSGSNRRSRAAEVHNLSERRRRDRINERMKALQELIPHCSKTDKASILDEAIDYLKSLQLQLQ-V------M--WMGSG--MAA----------APMMFPGV-QP-P---------P-----------------------------FIR----QM--------Q--SP--------------------------------------------------VQL------PR----------------------FP--VM------ERS--------------------------------AIQN------NP--GLV-----------------------C------------QNP---------------------IQN-Q-IIS------------DRFAR--YIG----GFPQ-----M-------Q-A-A------------------------------------------------------------------------------------------------------------------------------------------------------------------------------------------------------------------------------------------------------------------------------------------------------------------------------------------------------------------------------------------A------Q----PM-----------------------------------------------------------------------E----------------ML-----------R------FG-SPA-G-QQSQQP----------P-------------------------------------------------------------------------------------------------------------------------------------------------------------------------------------A----------------------PTKT-T---------------------------------------------------------------------------------D--GS---------------------------------------------------------------------------RLG------------------------------------H
>Alyrata_16035261
M---------------------------------------------------PL----------------------F-------------------------------------------------------------------------------------------------------------------------------------------------------------------------------------------------------ELFRL-TQ-A-K---L----------------------------------------------------------------------------------------------------------------------------------ESA---Q-DN--------------------------------------------------------------------------------------------------------------------------------------------------------------------------------------------------------------------------NP---------------SPP-V-DEV----VE-LVWEN--GQISTQSQSSRSRNIP--PPQA-----------N-SS--RVRE-------IRN-----------------------------G-S--KATM-VDE--I-----PM-SV-P-S--------LM----TGL--------SQ-D---D--DFVP-WLN--H-HP-------------------S----L----------------D-----G-----------------Y----------CS------------------DFLRDMSP-V-TVN-E--Q-ESDMAVNQNVFP------------------------------------------------------------------LFQR-------R---N-----------------------------------------------------------------DGNE----------------------------------------S----------------------------------------------------------------------------------------------------------------------------------AS-------------------------------------------------------AA----------S------------------------------------S-SQ----------------------------YNGF---Q--------SQSVY-------------------------------GSDR---AR-----------------------------D-PASLQA-------------------------------------------------------------------------------------------------------------------------KPD---------------QFT--------------------------------------------QT-Q--------EP--LILS-NKPSL--VNFSHF---L-R-PA-T----LA-K-T-N-NP--------H--------GSKEKSPQSPPN----V-F-QTRVLGAKDSEDKVLNES---------------------------------------------------------------------------------------VAS-------AM-PK--D-N-----------Q-----K--------------------A-C---LI-----------------------------------------------------T----------------------------------------EDSCR---KD---QE----SEK-AVV---------------------------C----S-SV-G-S-------GN-SLD-------G-P-------------------SESP-S-----LSL-K--R-------KH--S---D-IQ-DI----DCRHS-E-------------------DV-----------EEESGD--GRKEAGPS--RTGLGSKRSRSAEVHNLSERRRRDRINEKMRALQELIPNCNKVDKASMLDEAIEYLKSLQLQVQ-I------M--SMASG--YYM----PP------VMFPPG-MG-H---------YPA----------------------------------AM----A-M-G-----------------M-G-MP---YAM--GL-P-D-LS--RG-GSSV-----N------------------------------------------------------------------------------------------------------------------------------------------------------H-GPQ-FQV-S-GMQ-QPVA-MA--I--PRVS--G----GGFF-A--GSAT-------M-E-M---------NK-----------------------------S---------ENGST-------------------------------------------------RDL--------T---------------------------------------------------------------------------------------------------------------------------------------------------------------G-SK--------------------------------------------------------------------------------------------------------------DQT-----------------------------------------------------------------------T----------------TN-------N-DS--------------------------------------------------------------------------------------------------------------------------------------------------------------------------------------------------------------------------------------------------------NL-----K--P-------------------I--------KR---------KH------------------------------------------------------------------------------------A-----------SSD-QF---CG-S-----------------------------S-----
>Alyrata_16049419
M---------------------------------------------------HH----------------------F--------------------------------------------V-P-----------------------------------------------------------------------------------------D--F--------------------------------------------------------------DT-DD-D-Y---VN---------------------TN----------------------------------------------------------N----NN-S---------------------------------------SLNHLPRKSI--------------------------------------------------------------------------------------------------------------------------------------------------------------------------------------------------------------------------TT--------------MGED-D-DDL----ME-LLWQN--GQVVVQNQRLHNNNTK--KPSS------S----S-FP--TKL------LQPP-------I----P-----------------P-S--MDNH-Q----Q-----QQ-QP-S-S--------DQN----LF--------IQ-E---D--EMTS-WLH--Y-PL-------------------R----D--D-------------------D-----------------F----------CS------------------DLLFSAAP-T-PP--C----------------------------------------------------------A-----------------T------------------------------------------------------------------------------------------------------------------------------------------------------------------------------------------------------------------------------------------------------------------------------------------------------------------------S--HVVT------------AV----------------------------R-P--PV-PV------------------------------------P-------------------------------------------SS-S----------------------------------N----------------------------------------------------------------------------------------------------------------------------------------------------------------------------------------------------------------E-----SRPPV--RNFMNF---S-R-LR-G----DF-SNG-R-GESGP---------------K---T-------------------------------IV-REST-Q------------------------------------------VSPSA-TPSS-------A----A--A--SE--------------------------------------------SGLTRRTDG-----TDS----S--------------------------------------------------------------A-------------------G--L-------------N-RKGKAVAMTA---PA----IEI-TGT---------------------------S----S-SV-V-S-------KS-EIE--------------------------P--EKTN-F-----DDK-K--R-------KE--R---E-AT-----------T-E-------------------EA-----------ECRSEE--TKQ---AR--GSTTSTKRSRAAEVHNLSERKRRDRINERMKALQELIPRCNKSDKASMLDEAIEYMKSLQLQIQ-V------M--SMGCG--M------MP------MMYPG-MQQ-Y---------M-------------------------------P----HM----A-M-R--MGM-------N----Q-P------LP-------------------PP-----SFM----PFPN---ML------AAQRPLPTQTQ---M--------GGS----TP----Q--Y--------------------------------PVH---------A--SD------P-SRV--FVP--N-QQYDP----------------TSGQ-PQY-P-GY--------M----DPYQQ--FRG----LH-P-----T-------Q-P-P----------Q--F--------------------------Q---------NQ--------------------------------------------------------------------------------------------------------------------------------------------------------------------------------------------------------------------------------------------------------------------------------------------------------------------------------------------------------------------------------------------------------------------------------------------------------------------------------------------------------A-------------------------------------------------------T-------------------------------------------------------------------------------------------------------------SY----------------------PS-S-S----RV-------------S--------------S------------------TKES-----------DD-----------------------------------------------Q--------------------------G--------------NHKTG-------------------------------------
>Alyrata_16045123
MD---------------------------------------------------Q----------------------R--------------------------------------------QIH----------------------------------------------------------R----------------------MSCRCECQE--F--------------------------------------------------------------EN-KE-E--------------------------------------------------------------------------------------------------------------------------------------------------------------------------------------------------------------------------------------------------------------------------ER---------------RSQ---------T---------------------FQA-------------------R---------------------RKREE---------------RRS-N-YGV----KE-LTWEN--GQLTVHGLGEEVEPTT--SN---------NP---IWT-----Q-----S----------------LN----G---------CE-T--LESV-VHQ--AA------LQQ--------------------------------P---S--KLQL-QS-----------------------------------------------------------------------------------------------------------------------------------------------------------------------------------------------------------------------------------------------------------------------------------------------------------------------------------------------------------------------------------------------------------------------------------------------------------------------------------------------------------------------------------------------------------------------------------------------------------------------------------------------------------------------P---------------------------------------------------------------------------------------------------------------------------------------------------M-----LSP-----------------------------------------------------------------------------------------------------------------------------------------------------------------------------------------------------------------------------------------NHNYESKDGSCS-RKRG-----------------------------Y----------PQEMDGMD-----------RWF-----------------------------------------------------------------------------A---------------------V----------------------------QE---ES---HR----VGH-SVT---------------------------A----S-DS-G--------TNMS----------WA-----------------S--F-ES-A---R--SL-K--T-------AR-TG-----DR-DY----IRS------------------------G-----SETQDTEGDEQE--TRG----E--AGRSSGRRGRAAAIHNESERRRRDRINQRMRTLQKLLPTASKADKVSILDDVIEHLKQLQAQVQ-F------M--SLRAN--LPQ-----Q------MMIPQ--LP-PPQSVLSIQHQQQQQQ------------Q---QQQQQQQFQMS----LLATMAR-M-GMG-------------------GG--GNGY--GG-------------L----------------------------------------VP--PP--------P---------------P-------P---P--LMVPPMG---------------------N--RDC-------T-----------------------------------N-GSS-A-TL--------T----DPYSA--FFA---------------------------------------------------------------------------------------------------------------------------------------------------------------------------------------------------------------------------------------------------------------------------------------------------------------------------------------------------------------------------------------------------------------------------Q----TM-----------------------------------------------------------------------N----------------MD-----------L------YN-KMA-AAIYRQQSD---------Q--------STK---------------------------------------------------------------------------------------------------------------------------------------------------------------------------------------------------------------------------------------------------------------------------------V-----NT--GMPSSSSNHEKR-----------------------------------------------------------------------------------------------------D---
>Osativa_16038965
M---------------------------------------------------GD----------------------K-----------------------------------------K----L-----------------------------------------------------------------------------------------I--SS--------------------------------------------------------------S-S---------------------------------------------------------------------------------------------------------------------------------------------------------------------------------------------------------------------------------------------------------------------------------------------------------------------------------------------------------------------------------------------------------------------------------------------------------------------------------------------------------------SSV-YDT---------T-RI-N-H--------HHH----PP--------SS-S---D--EISQ-FLR--H-IF-------------------D----R------------SSPLP-----S-----------------Y----------YS------------------PATTT------TP--T----S-----M------------------------------------------------------------------------IGV-------Q---V----------------------------------------------------------------------------------------------------------------HGD-------------------------------------------------------------------------------------------------------------------------------------------------------------------------------------------------------------------------------------------------------------------------------------------------------------------------------------------------------------------P-------------------------------------------------------------------------------------------------------------------------------------------------------------------------------------------------------------------------HADNSRSLVSHH--PPS-DSVLMSK----------------------------------------------------------------R-VGDF-----------------SE-------------------------------------------------------------------------------------------------------------------------------------------------------------------------------V-----------------------------------------------------------------LI----GGG-------ACFG---F-------S---------GG-G-N------NNN-AQG-------N--S------------S-----GTRV-S-----SSS-----VG----ASG--N---E-TD-EY----DCE-S-E-------------------EG-----GE--AVVDEAPS--SKS---GP--SSRSSSKRCRAAEVHNLSEKRRRSRINEKMKALQSLIPNSNKTDKASMLDEAIEYLKQLQLQVQ-M------L--TMRNG--INL---HHP------LCLPGT-TL-H--------PLQLSQ---------------------------------I----R-P-----PE-------A-----------------------------------------------------------TND-------------P--LL----------------N-----HTNQFAST---------SN----------AP--EM----------------------------------------IN----------T--V-A----SS-Y-AL--------E--P--SIR--SHF----GPF-PPLLNSP-------A-E-M---------SR-----------------------------E---------GGLTH-------------------------------------------------QRL--------N----------------------------------IGHSNAN----------------------------LT----------------------------------------------------------------------------------------G-EQ----------------AL-----------------------------------------------------------------------------------------------------------------------------------------------------------------------------------------------------------F-----------------D-------------------------------------------------------------------------------------------------------------------------------------------------------------------------------------------GQ----------------------PD-L-K----DRI----T---------------------------------------------------------------------------------------------------------------------------------------------------------------------------------------------
>Brapa_30643850
M---------------------------------------------------PL----------------------F-------------------------------------------------------------------------------------------------------------------------------------------------------------------------------------------------------ELFRL-SK-------------------------------------------------------------------------------------------------------------------------------------------AA---Q-DN--------------------------------------------------------------------------------------------------------------------------------------------------------------------------------------------------------------------------NT---------------SPP-V-DEV----VE-LVWEN--GQVSTQSRTKNI---P--PPHQ-G---------A-SS--RPRE-------VGN-----------------------------S-S--KTTI-MDE--I-----PM-SV-P-S--------LM----TGL--------SQ-D---D--DFVP-WIN--H-HH-------------------P----H------------QS-LD-----G-----------------Y----------CS------------------EFLQEEEM-A-L---------------------------------------------------------------------------------------FQR-------R---N-----------------------------------------------------------------NSNE----------------------------------------S----------------------------------------------------------------------------------------------------------------------------------AP-------------------------------------------------P--PPAAA----------S------------------------------------S-SQ----------------------------HNGF---Q--------SHSLY-------------------------------GTDR-------------------------------------------------------------------------------------------------------------------------------------------------------------------------------------------------------------------------------------A-R--------EP--LVTS-NKPGL--INFSHF---L-R-PA-T----LG-K-S-P-NN---NA---D--------RSKEKSPQSPPK----V-F-QTKVLGAKE----VLNES---------------------------------------------------------------------------------------VAS-------AV-PK--D-S-----------Q-----K--------------------A-C---LV-----------------------------------------------------S----------------------------------------EDSGR---KE---QE----SEK-AVV---------------------------C----S-SV-G-S-------GN-SLD-------G-A-------------------SESP-S-----LSV-K--R-------KH--S---D-VQ-DI----DCH-S-E-------------------DV-----------EGESGD--GRKEAAPS--RTGTGSKRSRSAEVHNQSERRRRDRINEKMRALQELIPNCNKVDKASMLDEAIEYLKSLQLQVQ-I------M--SMASG--YYM----PP------VMFPPG-MG-H---------YPAAA---------------------------A----AM----A-M-G-----------------M-G-MP---YAM--GL-P-D-MS--RA-SPSV-----N------------------------------------------------------------------------------------------------------------------------------------------------------H-GPQ-FQV-P-GMQ-QPVG-MA--I--PRVS--G----GGFF-T--GSSA-------M-E-M---------NK-----------------------------S---------EDGST-------------------------------------------------RNL--------S---------------------------------------------------------------------------------------------------------------------------------------------------------------GGNK--------------------------------------------------------------------------------------------------------------DQT-----------------------------------------------------------------------T----------------TE-------N-NN--------------------------------------------------------------------------------------------------------------------------------------------------------------------------------------------------------------------------------------------------------GL-----R--P-------------------I--------KR---------KQ------------------------------------------------------------------------------------T-----------SSD-QF---CG-S-----------------------------S-----
>Brapa_30642656
ME---------------------------------------------------QL------------------------------------------------------------------F-S-------------------------------------------------------------------------------------------DW--------------------------------------------------------------NF-ED-N-F--------------------------------------------------------------------------------------------------------------------------------------HMS----SNK--------------------------------------------------------------------------------------------------------------------------------------------------------------------------------------------------------------------------RS---------------VRP-E-DEL----VE-LLWRD--GQVVLQSQVRREPSVQ--VQTH------KHDQ-A-LR--K-----------P------------------------------N-----NTY-LEN--Q-----E--TI-R-K--------HNE----NV--------QG-D---Q--ETVS-WIQ--Y-PPE-----------------------DVVD---------PF-ES---------------------E-F----------SS------------------HFFSSVDH-L-DGP-NHPKK-P-LTIKE----------------------------------------------------------------------------------------------------------------------------------------------------------------------------------------------------------------------------------------------------------------------------------------------------------------------------------------------AAK-------------------------------------------------------------------------------------------P-----------------------------------------------EA-------------------------------------KAM-A----------------------------------P-PKFWP-------------------------------------------------------------------------------------------------------------------------------------------------------------------------------------------------------------------------------------------------------------------------------------------------------------------P-V-----------------VSVGP------------------SHCGSNQ-STNDH-------QVTH--------------------------P-PV-----------------------------------------------------------------------------------------------------------------------S--M--------------------S-DRSKN--------------VEE-RLDT--------------------------------SSGGS-S-------GC-SKE-------T------------------E-SGRSV-S-----ISR---KR-------KH--AM---DTDQES----MSQ-S-D-------------------VR-----LM---PTDDQTM--GNK---SS--QRSGSTRRSRAAEVHNLSERRRRDRINERMKALQELIPHCSKTDKASILDEAIDYLKTLQMQLQ-V------M--WMGSG--MAA----AAAAAATPMMFPGV-QS-S---------Q-----------------------------YIN----QM----AM--Q--SQ--------------------------------------------------MQM------PQ----------------------FP--VM------NRP--------------------------------AAQN------HP--GLV-----------------------C------------QNP----A---VQ--F----QMQ-AQN-Q-MLS------------EQLAR--YMG----GFPP-----MPAT-TQTQ-T-V------------------------------------------------------------------------------------------------------------------------------------------------------------------------------------------------------------------------------------------------------------------------------------------------------------------------------------------------------------------------------------------Q------Q----PM-----------------------------------------------------------------------D----------------MM-----------R------FG-SQV-G-QQSQ-L----------S-------------------------------------------------------------------------------------------------------------------------------------------------------------------------------------T----------------------PV-T-T---------------------------------------------------------------------------------D--SL---------------------------------------------------------------------------RMG-K-------------------------------T--G
>Brapa_30644103
LN-----------------------------------------------------------------------------------------------------------------------------------------------------------------------------------------------------------------------------------------------------------------------------------------------------------------------------------------------------------------------------------------------------------------------------------------------------------------------------------------------------------------------------------------------------------------------------------------------------------------------------------------------------------------------------------------------YEV----AE-LTWEN--GQLGLNSLGPTQVPAP--S-----------KN--L------------------------------RG----A---------GG-T--LESI-VDQ--AT------RF---------------P----NP--------KP-T---D--ELVP-WFH--H-RSS-----------------------R--A-----------------------------------G-L--------------------------------------------------------------------------------------------------------------------------------------------------------------------------------------------------DALVPEQQ--------------------------------------------------------------------------------------------------------------------------------------------------------------------------------------------------------------------------------------------------------------------------------------------------------S--------------------------------------------------------------------------------------------------------------------------------------------------------------------------------------------------------------------------------------QP-----------------------------------------------------------------------------------------------------------------------------------------------------------------------------------------------------------------------------------------D----THVDSCS-NGHP-----------MA--G------------------------G--------------------KRA-RVA--S----E--W---S---------------------------------------------------------------TGGS---------QNL---T-----------------F----------------ET------Y-GFT---------------------------S----T-SL-D--------DN-C-----------S-----------------S-----G-G---KP-CT-K--T-------TT-IY-----DH-DS----VCH-S-R-------------------RQ-----ME------EEEE--KQA---GG--KSPVPTKRSRAAAIHNQTERKRRDKINQRMKTLQKLVPNSSKTDKASMLDEVIEYLKQLQAQVS-M------M--CRMN---L------PS------MMLPMA-MQ-Q---------Q-------------------------QQQLQLS----LMS--SS-M-GLG---------------L-G-MG---MPAL-GL-L-D-L--NS---MNRA-A--ATAP------N---I-------HA-NM-------------------MP----NP-------F-V-------P------MTSPPWDASSST--------------------D-------------------------------------------TL-FQS-P-LT--------H----DTMPA--FLS------------------------------------------------------------------------------------------------------------------------------------------------------------------------------------------------------------------------------------------------------------------------------------------------------------------------------------------------------------------------------------------------------------C------SS------Q----QT-----------------------------------------------------------------------T----------------ME-----------A------YS-RMA-A-LYQQMQQ---------QI--------PP---------------------------------------------------------------------------------------------------------------------------------------------------------------------------------------------------------------------------------------------------------------------------------------PS--SP---------------------------------------------------------------------------------------------------------------K---
>Brapa_30649738
M---------------------------------------------------AD----------------------K-----------------------------------------K----L-----------------------------------------------------------------------------------------I--SS--------------------------------------------------------------S-S--------------------------------------------------------------------------------------------------------------------------------------------------------------------------------------------------------------------------------------------------------------------------------------------------------------------------------------------------------------------------------------------------------------------S-----------S-----------------------------------------------------------------------------TTSI-YDT--R-----SS-NN-S-N--------HHN----PP--------SS-S---D--EISL-FLR--H-IF-------------------D----R------------SSPLP-----S-----------------Y----------YS------------------PATMT------TA----------------------------------------------------------------------------------------V----------------------------------------------------------------------------------------------------------------------------HGD-------------------------------------------------------------------------------------------------------------------------------------------------------------------------------------------------------------------------------------------------------------------------------------------------------------------------------------------------------------------P-------------------------------------------------------------------------------------------------------------------------------------------------------------------------------------------------------------------------HAENPRR---FV--SPQ-T---------------------------------------------------------------------------------------------SK-------------------------------------------------------------------------------------------------------------------------------------------------------------------------------V-----------------------------------------------------------------LV----GSGVGSSSATACYG---F-------S--R----V-GG-G-N------NNI-AQG-------N--S------------S-----GTRV-S-----SSA-----VG----ASG--N---E-TD-EY----DCE-S-E-------------------EG-----V------EVVFD--DEL---LC--KSRTSSKRCRAAEVHNLSEKKRRSRINEKMKALQSLIPNSNKTDKASMLDEAIEYLKQLQLQVQ-M------L--TMRNG--VNL----HP------LCLPGT-TL-H--------PLQLSQ---------------------------------L----L-PVV--PPE-------A-----------------------------------------------------------TND-------------S--LF----------------N-----HTNHFAST---------SN----------AP--AM----------------------------------------IN---------------------T-D-AL--------E--P--SIR--SHF----GPF-PL-LTSP-------A-E-M---------SG-----------------------------E---------GVLTH-------------------------------------------------SRL--------N----------------------------------VGHSNTN----------------------------LT----------------------------------------------------------------------------------------G-RQ----------------AA-----------------------------------------------------------------------------------------------------------------------------------------------------------------------------------------------------------L----------------NG-------------------------------------------------------------------------------------------------------------------------------------------------------------------------------------------QQ----------------------PD-L-K----DRL----S---------------------------------------------------------------------------------------------------------------------------------------------------------------------------------------------
>Brapa_30633396
MM---------------------------------------------------FV------------------------------------------------------------------L-T-------------------------------------------------------------------------------------------KLI--------------------------------------------------------------------------------------------------------------------------------------------------------------------------------------------------------------------YC--------------------------------------------------------------------------------------------------------------------------------------------------------------------------------------------------------------------------SC---------------RLK-D-QEY----ME-LVFEN--GQFLAKSQRSEAFS-L--------------------------------------------------------------------------------------------------------------------------E-NQ-----RTKS-IVD-------------------------------------------LY-ED----------------------EY----------NE------------------DFMKSIIH-G-AD--K--------------------------------------------------------------------------------------------------------------------------------------------------------------------K----------------------------------------------------------------------------------------------------------------------------------------------------------------------------------------------------------------------------------------------------------------------------------------------------------------------------------------------------------------------------------------------------------------------------------------------------------------------------------------------------------------------------------------------------------------------------------------------------------------------------------------------------------------------------------------------------------------------------------------------------------------------------------------LQSLK-ASSS---------------------------------------------------------------------------------------------------------------------------------------------------------------KKMV-------VD-YENRKDNEFIPPD-ELSVV---AE---RS----VEL-GFDS-------------------------------T-D----F---------------------------------------------------------------------T--E---D-SE---GS--TYL-S-S-------------------SL-----------DDESDDPRPRVP--ARTRKSLVKRRRSNSNELYNSSEKKQRSDINKKMRKLQNLLPNSGKDDNESTLDEAINYMTTLQLQVQ-M------M--TMSNR--FAA----PA------MMLPLG-PH-Y-----------------------------------------S----QMG----L--P--TCM-----------------Q---MGL--------------------P----QFL----PPPV----L-------G-SG------G------------NSA-DML-RF-----LNH----------PT--GLI---------TPMQNSA-------------------------------------------------------------LFT--PMG------------NY------FP----PS----------------C-------------------------------------------------------A-------------------------------------------------------------------------------------------------------------------------------------------------------------------------------------------------------------------------------------------------------------------------------------------------------------------------------------AFPNQIQN----STS---------------------------------------------------------------------------------------LS-----------NLDDATT-------------------------------------------------------------------------------------------------------------------------------------------------------------------------------------------------------------------------------------------D----GG---------------------------------------------------------------S----------LS--GK--------------------------------------------------------------------------------K----------------------------------
>Brapa_30632061
M---------------------------------------------------GN----------------------S-----------------------------------------D----E-----------------------------------------------------------------------------------------G--DR--------------------------------------------------------------L---------------------------------------------------------------------------------------------------------------------------------------------------------------------------------------------------------------------------------------------------------------------------------------------------------------------------------------------------------------------------------------------------------------------------------------------------------------------------------------------------------------------------------------------------P----AP--------SS-S---D--ELSS-ILR--Q-VL-------------------S----R------------APTA------------------------------------------------------------------Q-------------------------------------------------------------------------------------------------------------------------------------------------------------------------------------------------------------------------------------------------------------------------------------------------------------------------------------------------------------------------------------------------------------------------------------------------------------------------------------------------------------------------------------------------------------------------------------------------------------------------------------------------------------------------------------------------------------------------------------------------------------------------------------------------------------------------------PSF--SPK-KI---------------------------------------------------------------------V-S-SA-----------------EM-------------------------------------------------------------------------------------------------------------------------------------------------------------------------------F-----------------------------------------------------------------NR--TFP----------------L-------V---------PG-G-A-------VS-Y-A-----------------------------------------AC-----AA----------------------------A-E-------------------TG-----EG--KC--GFEN--KRN---GA--RQRNSLKRNIDAQFHNLSEKRRRSKINEKMKALQKLIPNSNKTDKASMLDEAIEYLKQLQLQFQ-T------L--AAMNG--LGL----NP------LRLPPI-LP-P---------TQTRI---------------------------------T----G---T--SEQ-------G----L---------NL------------------------------------------------------------------------------------------------------------------------------------------------------------------------------------------------------E--T--LLGGSHSMANR-EPP-E-----T-------------------------------------------------------------------------------------------------------------------------------------------------------------------------------------------------------------------------------------------------------------------------------------------------------------------QE-----------------------------------------------------------------------------------------------------------------------------------------------------------------------------------------------------------M-------------------------------------------------------------------------------------------------------------------------------------------------------------------------------------------------------------CF----------------------PT-T-T----L---------------------------------------------------------------------------------------------------------------------------------------------------------------------------------------------------L
>Brapa_30634280
M---------------------------------------------------NH----------------------H-----------------------------------------HHFV-P-----------------------------------------------------------------------------------------D--F--------------------------------------------------------------ET-DD-D-Y---VN---------------------AN----------------------------------------------------------T-----N-S---------------------------------------SSSNLPRKPI--------------------------------------------------------------------------------------------------------------------------------------------------------------------------------------------------------------------------IG--------------E-EE-D-GDL----ME-LLWHN--GQVVLQNQRPNTKKQP---PSS------S----S-S-------------------------------------------------------------S-----AP-PP-P-L--------DHN----LF--------IQ-E---D--EMSS-WLH--Y-PL-------------------R----E--D-------------------D-----------------F----------CS------------------DLFFPAAP-S-SER-Q----------------------------------------------------------A-----------------S------------------------------------------------------------------------------------------------------------------------------------------------------------------------------------------------------------------------------------------------------------------------------------------------------------------------N--Q-VT------------SA----------------------------R-P--PV-PST---------------------------VRPPE---PSS-MR------P-------------------------------PA-P----------------------------------S----------------------------------------------------------------------------------------------------------------------------------------------------------------------------------------------------------------S-----VKPPV--RNFMNF---S-R-LR-G----DF-T-G-R-GESGP-------------------S-------------------------------TV-RESA-K------------------------------------------VNPSA-TPAS-------S----A--A--RE--------------------------------------------SDLGSR---------------S-AVDG--------------------------------------------------------GGA---------YT---V---G--D-------------N-RKGKAVVTTE---PA----REN-QGT---------------------------S----S-SV-A-S-------KS-EI-------------------------------ETI-V-----DER-K--R-------KE--R---E-A------------I-D-------------------ET-----------ECRNEE--AKQ----G--RGSSSTKRSRAAEVHNLSERKRRDRINERMKALQELIPRCNKSDKASMLDEAIEYMKSLQLQIQ-M------M--SMGCG--M------MP------MMYTG-MQQ-Y---------M-------------------------------P----HM----A-M-G--MGM-------E----M-G------MNRPP--------------PPPP-----PFM----PFPN---ML------ASQRPLPPQTR---M--------G-G----YP----------------------------------------PVQ---------A--SD------P-SRV--YGS--N-QQFDP----------------NSSQ-AQF-S-AY--------M----DPFQQ--FRS----LH-P-----S-------Q-P-P----------Q--F--------------------------Q---------NQ--------------------------------------------------------------------------------------------------------------------------------------------------------------------------------------------------------------------------------------------------------------------------------------------------------------------------------------------------------------------------------------------------------------------------------------------------------------------------------------------------------A-------------------------------------------------------A-------------------------------------------------------------------------------------------------------------SY----------------------PS-S-S----RV-------------S--------------S------------------SKES-----------ED-----------------------------------------------H--------------------------G--------------NQTTS-------------------------------------
>Brapa_30631303
M---------------------------------------------------LR----------------------S-----------------------------------------R----F-----------------------------------------------------------------------------------------L--SS-----------------PPASSSSVYRTPLFSQVSVCKGNTMPLF-------------ELFRL-AN-A-N---V----------------------------------------------------------------------------------------------------------------------------------EYA---Q-DE--------------------------------------------------------------------------------------------------------------------------------------------------------------------------------------------------------------------------NT---------------SPP-V-DEV----VE-LVWEN--GQISTQSQSSRSRNIP--PPQS-S---------H-QA--RARE-------LGT-----------------------------G-S--KATM-VDE--I-----PM-SV-P-S--------LM----TGL--------SQ-D---D--DLVP-WLN----PH-------------------H----Q-------------S-LD-----G-----------------Y----------CS------------------DLLHDVSP-V-NVN-E--Q-ESDA---------------------------------------------------------------------------FPR-------R---S-----------------------------------------------------------------NGDE----------------------------------------S----------------------------------------------------------------------------------------------------------------------------------AP-------------------------------------------------------AA----------S------------------------------------S-SQ----------------------------FNGF---D--------SHSLY-------------------------------GTGR---AR-----------------------------D-PVSQPA-------------------------------------------------------------------------------------------------------------------------KPD---------------QFT--------------------------------------------QR-Q--------EP--LVTS-NKPGL--LNFSHF---L-R-TA-A----LA-K-T-N-NV---S---------------KEKSPQSPPN----V-F-QTRVLGAKDK---VLN----------------------------------------------------------------------------------------------------E-PK--DNN-----------Q-----K--------------------T-C---LV-----------------------------------------------------S----------------------------------------EDSNR---KE---QE----SEK-AVV---------------------------C----S-SV-G-S-------GN-SLD-------G-P-------------------SE---------SPL-K--R-------KH--L---D-VQ-DI----ECH-S-E-------------------DV-----------EGESGD--GRKETAPS--RTGIGSKRSRSAEVHNLSERRRRDRINEKMRALQELIPNCNKVDKASMLDEAIEYLKSLQLQVQ-F------M--SMASG--YYM----PP------VMFPPG-MG-H---------HYQ-A---------------------------A----AM----A-M-G-----------------M-G-MP---YAM--GL-P-D-MS--RG-GPSV-----N------------------------------------------------------------------------------------------------------------------------------------------------------N-GPQ-FQV-P-GMQ-QPVA-MA--I--PRVS--A----GGFF----GSST-------V-E-M---------NK-----------------------------S---------DDGST-------------------------------------------------RDL--------S---------------------------------------------------------------------------------------------------------------------------------------------------------------GGTK--------------------------------------------------------------------------------------------------------------DQT-----------------------------------------------------------------------T----------------TK-------D-NN--------------------------------------------------------------------------------------------------------------------------------------------------------------------------------------------------------------------------------------------------------SL-----R--P-------------------I--------KR---------KQ------------------------------------------------------------------------------------A-----------SSD-QF---CG-S-----------------------------L-----
>Brapa_30624701
MG---------------------------------------------------KN------------------------------------------------------------------L-C-------------------------------------------------------------------------------------------ASS--------------------------------------------------------------S-QP-N-M---I----------------------------------------------------------------------------------------------------------------------------------SPS---S-SL--------------------------------------------------------------------------------------------------------------------------------------------------------------------------------------------------------------------------KP---------------TLN-D-QDY----ME-LVCEN--GQILAKSRKTNNNGYF--------------------------------------------------------------------------------------------------------------------------Q-NQ-----RRQS-ILD-------------------------------------------LY-ES----------------------EY----------DE------------------SFKKNI--------------------------------------------------------------------------------------------------------------------------------------------------------------------------------K----------------------------------------NHEETQ----------------------------------------------------------------------------------------------------------------------------VVPVS-DE----------------------------------------------------------------------------------------------------------------------------------------------------------------------------------------QT--------------------------------------------------------------------------------------------------------------------------------------------------------------------------------------------------------------------------------------------------------------N----------NKKR-TK-----PSK-N-ELE-RD--LLK----------------------------------------------GSKRF-ESPT-L------------------------------------------NDYSLNGLK---------------------------------------------------------------------------------------------------------------------------------------------------------------------------------NVEVIKAPPD-EQSEA---VG---RS----TKL-YFTP-------------------------------S-SM-L-S-------RG-TS------------------------------RDLS-S-----SSK-K--R-------KC--G---D-NE-EEEEETTYL-S-N-------------------SS-----------DDESDDAKTRVP--AR--TRKTMAKRKRSTEVHRLSERKRRHEISKKMRALQDLLPNCYKDDKVSLLDEAIKYMRTLQLQVQ-M------M--SMGNG--FIQ----PS------VMLPMG-N--Y-----------------------------------------S----PMG----L--G--MHM-----------------G---AAA--TT-------------PSLP----QFM----PMNV----Q-------G-TG------FH--GI------TNASSQMLSAF-----LNH----------PT--GLI----------P--NSP-------------------------------------------------------------IFS--PLE------------SCSQQ--LVT----PS----------------CF-P------------E-------------------------------------TQT-------------------------------------------------------------------------------------------------------------------------------------------------------------------------------------------------------------------------------------------------------------------------------------------------------------------------------------TSFSQFPM----SGS---------------------------------------------------------------------------------------TT-----------NFEDAMQF-----------------------------------------------------------------------------------------------------------------------------------------------------------------------------------------------------------------------------------------------RG---------------------------------------------------------------S-----------S--GY-------------------------------------------------------------------------------------------------------------------
>Brapa_30620293
ME---------------------------------------------------HQ------------------------------------------------------------------G----------------------------------------------------------------------------------------------W--------------------------------------------------------------NF-EE-N-Y--------------------------------------------------------------------------------------------------------------------------------------NLS----NNR--------------------------------------------------------------------------------------------------------------------------------------------------------------------------------------------------------------------------RP---------------LRP-Q-DEL----VE-LLWRD--GQVVLQSQTNREQTQA--QT-V------KHD--------------------------------------------------------------HH--Q---------E-T-L--------RSQ----TF--------LD-D---Q--ETVS-WLQ--Y-PPY-----------------------E--D---------QF-IT---------------------DGF----------SS------------------HFFSTGNP-L-ERP----AP---ETVKH----------------------------------------------------------------------------------------------------------------------------------------------------------------------------------------------------------------------------------------------------------------------------------------------------------------------------------------------EAGP----------------------------------------------------------------------------------------D-P-----------------------------------------------PD-------------------------------------QAM-P----------------------------------P-PKFRLT-------------------------------------------------------------------------------------------------------------------------N-S-----------------------------------------------------------------------------------------------------------------------------------------------SSS--------------------------VKELGK-EQYS-V-----------------VTVGP------------------SHCGSSQ-SHNNL-------DVS------------------------------------------------------------------------------------------------------------------------------------------------------M--R--------------------H-DRSKTV---N---ER----LYH-NAGS--------------------------------SSGGS-S-------GC-SFG-------K-NIKE------------MA-GVQSI-T-----TDR---KR-------KH--II---DTD-GY----VSQ-S-D------------------------------------VI--GNK---SN--QPSGSTRRSRAAEVHNLSERRRRDRINERMKALQELIPHCTKTDKASILDEAIDYMKSLKLQLQ-V------M--WMGNG--MAA----A---ATAPMMLPDV-QP-Q---------P-----------------------------FIR----QM--------Q--SP--------------------------------------------------VQL------PR----------------------FP--VM------N--------------------------------------------NP--GIV-----------------------C------------QNP---------------------VQN-Q-VFS------------NRFDR--YIG----VFPQ-----M-------Q-A-A------------------------------------------------------------------------------------------------------------------------------------------------------------------------------------------------------------------------------------------------------------------------------------------------------------------------------------------------------------------------------------------S------Q----PM-----------------------------------------------------------------------A----------------ML-----------R------FG-SQA-G-QQSQQP----------S-------------------------------------------------------------------------------------------------------------------------------------------------------------------------------------A----------------------PTKT-T---------------------------------------------------------------------------------D--GS------------------------------------------------------------------------------------------------------------------R
>Brapa_30618583
MS---------------------------------------------------N-------------------------------------------------------------------------------------------------------------------------------------------------------------------------------------------------------------------------------------------------------------------------------------------------------------------------------------------------------------------------------------------------------------------------------------------------------------------------------------------------------------------------------------------------------------------------------------------------------------------------------------------YGV----KE-LTWEN--GQLTVHGLGEGVEPTT--TS---------ANL--LWT-----Q-----A----------------LN----G---------CE-T--LESV-VHQ--AA------LQ---------------------------------P---S--KLQS-QN-----------------------------------------------------------------------------------------------------------------------------------------------------------------------------------------------------------------------------------------------------------------------------------------------------------------------------------------------------------------------------------------------------------------------------------------------------------------------------------------------------------------------------------------------------------------------------------------------------------------------------------------------------------------------G----------------------------------------------------------------------------------------------------------------------------------------------------------RD-----------------------------------------------------------------------------------------------------------------------------------------------------------------------------------------------------------------------------------------HNNSESKDGSCS-RKRG-----------------------------Y----------PQEM---D-----------CWF-----------------------------------------------------------------------------S---------------------G----------------------------QE---ES---HR----VGH-SVT---------------------------A----S-AS-G--------TNMS----------WA-----------------S--F-ES-G---R--SL-K--T-------AR-TG-----DR-DY----LFS------------------------G-----SETQETEGDEQE--TRG---EA--GRSNNGRRGRAAAIHNESERRRRDRINQRMRTLQKLLPTASKADKVSILDDVIEHLKQLQAQVQ-F------M--SLRAN--LPQ-----Q------MMMPQ--LP-PPQSVLSIQHQQQQQQ------------Q---QQQQQQQFQMS----LLATMAR-M-GMG-------------------GG--GNAY--GG-------------L----------------------------------------VP------------P---------------H-------P---P--LMVPPMD---------------------N--RDC-------T-----------------------------------N-ASS-A-SL--------T----DPYSA--FLA---------------------------------------------------------------------------------------------------------------------------------------------------------------------------------------------------------------------------------------------------------------------------------------------------------------------------------------------------------------------------------------------------------------------------Q----TM-----------------------------------------------------------------------N----------------MD-----------L------YN-KMA-AAIYRQQSD---------Q--------TPK---------------------------------------------------------------------------------------------------------------------------------------------------------------------------------------------------------------------------------------------------------------------------------V-----NT--GMPSSSSNHEKR-----------------------------------------------------------------------------------------------------D---
>Brapa_30619097
MG---------------------------------------------------KN------------------------------------------------------------------P-Y-------------------------------------------------------------------------------------------ASL--------------------------------------------------------------S-QP-N-I---I----------------------------------------------------------------------------------------------------------------------------------SPS---S-SF--------------------------------------------------------------------------------------------------------------------------------------------------------------------------------------------------------------------------KP---------------KLS-D-QAS----ME-LVCEN--GQIFAKSRRPNNNSYF--------------------------------------------------------------------------------------------------------------------------Q-NQ-----RTQS-ILD-------------------------------------------LY-ET----------------------EY----------DE------------------GFKKNI--------------------------------------------------------------------------------------------------------------------------------------------------------------------------------K----------------------------------------NLGGSQ----------------------------------------------------------------------------------------------------------------------------VVPVS-ES----------------------------------------------------------------------------------------------------------------------------------------------------------------------------------------QRP------------------------------------Q-Q--------------------------------------------------------------------------------------------------------------------------------------------------------------------------------------------------------------------DED----------KKRK-IN-----PSK-T-ESE-RD--VWK----------------------------------------------RNKRF-ESSK-L------------------------------------------MNDSLKSLK---------------------------------------------------------------------------------------------------------------------------------------------------------------------------------NVEVITAPPD-EQSIA---VG---RS----AEL-YFAS-------------------------------S-SM-L-S-------GG-TS------------------------------RDLSCC-----SLK-K--R-------KY--G---D-ME-EEES--TY--L-R-------------------NS-----------DDGSDDGKTRVT--TT--TRKTVAKKKRSTEVHKLSERKRRNEISKKMCELQDLLPNCYKDDKVSLLDEAIKYMRTLQLQVQ-M------M--SMGNG--IIP----ST-----STMLAMG-H--Y-----------------------------------------S----PMG----L--G--MHM-----------------G---AAA--TT-------------TSVP----QFL----PMNL----Q-------G-TG------FP--RI------NEASSQMLSNF-----LNH----------PT--GLI----------P--NCP-------------------------------------------------------------IFS--PLE------------SCSHQ--FVV----PS----------------CF-P------------G-------------------------------------THS-------------------------------------------------------------------------------------------------------------------------------------------------------------------------------------------------------------------------------------------------------------------------------------------------------------------------------------TSFTPFSE----SAP---------------------------------------------------------------------------------------TS-----------NLEDAMQF-----------------------------------------------------------------------------------------------------------------------------------------------------------------------------------------------------------------------------------------------KG---------------------------------------------------------------S-----------N--GY-------------------------------------------------------------------------------------------------------------------
>Brapa_30618714
ME---------------------------------------------------HQ------------------------------------------------------------------G----------------------------------------------------------------------------------------------W--------------------------------------------------------------SF-EE-N-Y--------------------------------------------------------------------------------------------------------------------------------------NLF----NNR--------------------------------------------------------------------------------------------------------------------------------------------------------------------------------------------------------------------------RF---------------IRP-Q-DEL----VE-LLWRD--GQVVQQSQTHRDQTQA--QV-Q------AQK--------------------------------------------------------------PD--Q---------E-T-L--------RSN----TF--------LE-D---Q--ETVS-WIQ--Y-PLD-----------------------E--D---------PF-ES---------------------EDF----------TS------------------PFFSTIDP-L-QRP----AS---ETVKH----------------------------------------------------------------------------------------------------------------------------------------------------------------------------------------------------------------------------------------------------------------------------------------------------------------------------------------------EAGP----------------------------------------------------------------------------------------V-P-----------------------------------------------PD-------------------------------------QVM-P----------------------------------P-PKFRLT-------------------------------------------------------------------------------------------------------------------------G-S-----------------------------------------------------------------------------------------------------------------------------------------------SSG--------------------------VRELGK-EQYS-V-----------------MTVGP------------------SHCGSNQ-SQTDL-------DVS------------------------------------------------------------------------------------------------------------------------------------------------------L--T--------------------H-DPSKTI---D---ER----LYS-NENS--------------------------------SSGGS-S-------GC-SLG-------K-NNKE------------IA-CGRSI-T-----ADR---KR-------KH--IM---DTD-ES----VSQ-S-D------------------------------------AIG-NNK---SN--QRSGSTRRSRAAEVHNLSERRRRDRINERMKALQELIPNCIKTDKASILEEAIDYLKSLQLQLQ-V------M--WMGSG--MAG----A---AATPIMFPGV-QP-P---------PP----------------------------FIR----QL--------Q--SP--------------------------------------------------VLL------PR----------------------FP--VM------DGS--------------------------------AIQN------NP--GLV-----------------------C------------QNP---------------------VQN-Q-VFP------------DRFGR--YVG----LFPR-----M-------Q-G-T------------------------------------------------------------------------------------------------------------------------------------------------------------------------------------------------------------------------------------------------------------------------------------------------------------------------------------------------------------------------------------------S------Q----PM-----------------------------------------------------------------------E----------------MM-----------T------FG-SPA-G-QESQRT----------S-------------------------------------------------------------------------------------------------------------------------------------------------------------------------------------A----------------------PK-T-T---------------------------------------------------------------------------------D--GP------------------------------------------------------------------------------------------------------------------R
>Brapa_30636244
-G---------------------------------------------------------------------------------------------------------------------------------------------------------------------------------------------------------------------------------------------------------------------------------------------------------------------------------------------------------------------------------------------------------------------------------------------------------------------------------------------------------------------------------------------------------------------------------------------------------------------------------------------------------------------------------------------E-DDI----VE-LLWKG--GQVVESSQAQRPPVPP--P----------ILR--GSG----------------------------SGG-------------GG-G--EES-A-PLPPPPPLHSHQQQP-S-D--------DQN----LF--------IG-E---E--EMAS-WLL--HHPLRE----------------------E--D-----------------------------------Q-F----------HS------------------HLFYSGVV-SAVPS-TQPQ-AS-VSLT---------------------------------------------------------------------------------------------------------------------------------------------------------------------------------------------------------------------------------------------------------------------------------------------------------------------------------------------------------------------------------------------------------------------------------------------P--PQP-------------------------------------------------------------------------------------------------------------------------PA---------------------------------------------------------------------------------------------------------------------ASTV-YTP----------------------------------------------------------------TA-A-E--------RP-MGQAI-AARRA--ESVFNFW-----RLR-----EN--------IH---NTRGRV-EAAAAPW-V---PV---------V-----------------KD---------------------------------------------S----TQVGSSA-TPSS-----------SA--A-------------------------------------------------------------------------------------TA------------------------------------T------SGVL---------QAFA-------VPS----------LG-Q---RG---VD---TV----CEI-AGP---------------------------S----S-SV-V--------SK-------------T-----------------E--T-EL-F------R----IE-------TE-AG-----DG-E-------R-K-R-------------------KE-----RE--EPADDTEE--TGE---EA--RGSTSRKRSRAAEMHNISERRRREKINEKLKALQELIPRCNKTDKASMLEDAIEYVKSLQLQIQ-M------M--SMGSG--GM-----MP------MMYTPN-MQ-R---------------------------------------FMP----PS----A-M-GMM-----------------G-VN---RP---SF-I-P-FPGMA---LPRP-A----------------H-------ME-GL-------------------GP----P--------YPP-------P---R--YPFPNVQAF-----------------------DP-------SRV--HLP--T-PQ--P--------D--------SNQ-PQF-P-G---------------------------------------------------------------------------------------------------------------------------------------------------------------------------------------------------------------------------------------------------------------------------------------------------------------------------------------------------------------------------------------------------------------------------------------------------------------------------------------------------------------------------------Y----------------MN-----------P------YS-QFV-G-LQHLQQP---------PP--------PQ--------------------------------------------------------------------------------------------------------------------------------------------------------------------------------------------------------------------------------------------------------------------------------LQLSFSQASSSKEPEDQDNKPK-G--------------------------------------------------------------------------------------------------------
>Brapa_30639879
MG---------------------------------------------------------------------------------------------------------------------------------------------------------------------------------------------------------------------------------------------------------------------------------------------------------------------------------------------------------------------------------------------------------------------------------------------------------------------------------------------------------------------------------------------------------------------------------------------------------------------------------------------------------------------------------------------E-DDI----VE-LLWKS--GHLVRSSQAQRPSVPP--PPPP-------VLR--GSE-----S-----G----------------SGG-------------GG-G--EES-A-PLPPPPPPLYTLQQP-S----------DQN----LF--------IR-E---D--ETAS-WLY--HHPPRE----------------------E--D-----------------------------------E-F----------SS------------------QLFYSGLV-T-TPF-TQPQ-GS-VSLTTA--------------------------------------------------------------------------------------------------------------------------------------------------------------------------------------------------------------------------------------------------------------------------------------------------------T-------------------------------------------------------------------------------------------------------------------------------------------TV--------------------------------------------------------------------------------T--------------------------------------------------------------------------------------------------------------------------------------------------------------------------------------------------------------------------------------------------------------------------------------------------------T------TA-S---SS---------S-----------------RD---------------------------------------------L----TQVGSSV-TPLS-----------SA--T---------------------------------------------TES-CLT--P------A-----------------------MV------------------------------------T------GGVA---------QTFA-------VP--------------R---A----VE---TV----CEI-AGP---------------------------S----S-FV-V--------SK-------------V-----------------E--------------------T-------EQ-VQ-----TE-E-------R-K-R-------------------KE-----RE--EPVDDTEE--TGE---EA--RGSTSRKRSRAAEMHNISERRRREKINEKMKALQELIPRCNKTDKASMLEDAIQYVKSLQMQIQ-V------I--LSHYP---------LC-------LFLCS-LQ-M---------------------------------------NQ--------------------------------------------------------------------------------------------------------------------------------------------------------------------------------------------------------------------------------------------------------------------------------------------------------------------------------------------------------------------------------------------------------------------------------------------------------------------------------------------------------------------------------------------------------------------------------------------------------------------------------------------------------------------------------------------------------------------------------------------------------------------------------------------------------------------------------------------------------S---------------------------------------------------------------------------------------------------------------------------------------------------------------------------------------------------------------------------------------------------------------------------SSQLSFSQASSSKEPEDQDNKPK-G--------------------------------------------------------------------------------------------------------
>Brapa_30636635
MG---------------------------------------------------------------------------------------------------------------------------------------------------------------------------------------------------------------------------------------------------------------------------------------------------------------------------------------------------------------------------------------------------------------------------------------------------------------------------------------------------------------------------------------------------------------------------------------------------------------------------------------------------------------------------------------------E-DDI----VE-LLWKS--GHLVRSSQAQRPSLPP--PPPP-------VLR--GSG-----S-----G----------------SGG-------------GG-G--EES-APPLPLP--------LP-P-P--------LHS----QP--------SD-E---N--ILAS-WLN--HHPPPG----------------------E--D-----------------------------------E-L----------NY------------------HLFYSGLV-S-TPF-TQPQ-GS-VSLTPL--------------------------------------------------------------------------------------------------------------------------------------------------------------------------------------------------------------------------------------------------------------------------------------------------------P----------------------------------------------------------------------------------------------------------------------------------P--PPPPPPPP--------------------------------------------------------------------------------P-----------------------------------PP---------------------------------------------------------------------------------------------------------------------DSVIMFTP----------------------------------------------------------------TA-A-E--------RP-MGQVI-AGRRT--ESFFNFS-----RLR-----GN--------VH---T-GGRV-EAAA-AG-A---QW---------V-----------------KD---------------------------------------------S----TQVGSST-S---------------S--A---------------------------------------------PES-CLT--P------P-----------------------TF------------------------------------T------GGVA---------QTFA-------VPS----------LS-R---KV---VE---TV----CEI-AGP---------------------------S----SSSR-V--------SK-------------P-----------------E--T-EQ-V------QI-QPAT-------ET-EA-----AD-E-------R-K-R-------------------KE-----RE--EAVDDTEE--TGE---QA--RGSTSRKRSRAAAMHNISERRRREKINEKLKALQELIPRCNKTDKASMLEDAIEYVKSLQLQIQ-M------M--STGGM---------MP------MMYAPN-MQ-R---------------------------------------FIA----PS----A-L-GM---------------------N---RP---PF-I-P-FPGMA---LPRQ-A----------------H-------MA-GL-------------------GP----P--------YPP-------P---R--YPFTNVQGS-----------------------D------------------------------------------PNQ-PQF-P-G---------------------------------------------------------------------------------------------------------------------------------------------------------------------------------------------------------------------------------------------------------------------------------------------------------------------------------------------------------------------------------------------------------------------------------------------------------------------------------------------------------------------------------Y----------------MN-----------P------YS-QFV-G-LQQMQQP---------PH--------PTQLQN---------------------------------------------------------------------------------------------------------------------------------------------------------------------------------------------------------------------------------------------------------------------------QSQVSFSQASSSKEPEDQDNKP--I--------------------------------------------------------------------------------------------------------
>Brapa_30639673
M---------------------------------------------------GD----------------------N-----------------------------------------K----K-----------------------------------------------------------------------------------------L--IS--------------------------------------------------------------S-S-------------------------------------------------------------------------------------------------------------------------------------------------------------------------------------------------------------------------------------------------------------------------------------------------------------------------------------------------------------------------------------------------------------------SS-----------ST----------------------------------------------------------------------------NTSI-YDT--R---GNNS-NN-H-H--------HHH----PP--------SS-S---D--EISQ-FLR--H-IF-------------------D----R------------SSPLP-----S-----------------Y----------YS------------------PAMTT------TTS-T----A-----A------------------------------------------------------------------------IGV----------------------------------------------------------------------------------------------------------------------------QGD-------------------------------------------------------------------------------------------------------------------------------------------------------------------------------------------------------------------------------------------------------------------------------------------------------------------------------------------------------------------P-------------------------------------------------------------------------------------------------------------------------------------------------------------------------------------------------------------------------HADNPRSFVSTT--PAS-------K----------------------------------------------------------------R-AVDF-----------------SD-------------------------------------------------------------------------------------------------------------------------------------------------------------------------------V-----------------------------------------------------------------LI----GSAT---AAAGCYG---F-------S---------GG-G-N-------NI-AQG-------S--S------------S-----GTRV-S-----SSS-----LG----ASG--N---E-TD-EY----DCE-S-E-------------------EG-----V------EAVVD--DEL---PS--KSRNSSKRCRAAEVHNLSEKRRRSRINEKMKALQSLIPNSNKTDKASMLDEAIEYLKQLQLQVQ-M------L--TMRNG--LNL----HP------LCLPGT-SL-H--------PLQLSQ---------------------------------I----R-P-----PE-------T-----------------------------------------------------------SND-------------P--LL----------------N-----HSNQYAST---------SN----------AP--DM----------------------------------------IN-------------M-P----SA-Y-TM--------E--P--SIR--SHF----GPF-PH-FTPP-------V-E-M---------SR-----------------------------E---------GGLTH-------------------------------------------------QRL--------N----------------------------------TS-EHAA----------------------------FD----------------------------------------------------------------------------------------G----------------------------------------------------------------------------------------------------------------------------------------------------------------------------------------------------------------------------------------------------------------------------------------------------------------------------------------------------------------------------------------------------------------------------------------------QH----------------------PE-I-K----DRL----T---------------------------------------------------------------------------------------------------------------------------------------------------------------------------------------------
>Athaliana_19666073
M---------------------------------------------------GD----------------------S-----------------------------------------D----V-----------------------------------------------------------------------------------------G--DR--------------------------------------------------------------L---------------------------------------------------------------------------------------------------------------------------------------------------------------------------------------------------------------------------------------------------------------------------------------------------------------------------------------------------------------------------------------------------------------------------------------------------------------------------------------------------------------------------------------------------P----PP--------SS-S---D--ELSS-FLR--Q-IL-------------------S----R------------TPTA------------------------------------------------------------------Q-------------------------------------------------------------------------------------------------------------------------------------------------------------------------------------------------------------------------------------------------------------------------------------------------------------------------------------------------------------------------------------------------------------------------------------------------------------------------------------------------------------------------------------------------------------------------------------------------------------------------------------------------------------------------------------------------------------------------------------------------------------------------------------------------------------------------------PSS--PPK-ST---------------------------------------------------------------------N-VSSA-----------------ET-------------------------------------------------------------------------------------------------------------------------------------------------------------------------------F----------------------------------------------------------------------FP----------------S-------V---------SG-G-A-------VS-S-------------------------------------------VG-----YG----V-----------------------S-E-------------------TG-----QD--KY--AFEH--KRS---GA--KQRNSLKRNIDAQFHNLSEKKRRSKINEKMKALQKLIPNSNKTDKASMLDEAIEYLKQLQLQVQ-T------L--AVMNG--LGL----NP------MRLPQV-PP-P---------THTRI---------------------------------N----E---T--LEQ-------D----L---------NL------------------------------------------------------------------------------------------------------------------------------------------------------------------------------------------------------E--T--LLAAPHSL----EPA-KT----S-------------------------------------------------------------------------------------------------------------------------------------------------------------------------------------------------------------------------------------------------------------------------------------------------------------------QG-----------------------------------------------------------------------------------------------------------------------------------------------------------------------------------------------------------M-------------------------------------------------------------------------------------------------------------------------------------------------------------------------------------------------------------CF----------------------ST-A-T----L---------------------------------------------------------------------------------------------------------------------------------------------------------------------------------------------------L
>Athaliana_19667881
MS---------------------------------------------------N-------------------------------------------------------------------------------------------------------------------------------------------------------------------------------------------------------------------------------------------------------------------------------------------------------------------------------------------------------------------------------------------------------------------------------------------------------------------------------------------------------------------------------------------------------------------------------------------------------------------------------------------YGV----KE-LTWEN--GQLTVHGLGDEVEPTT--SN---------NP---IWT-----Q-----S----------------LN----G---------CE-T--LESV-VHQ--AA------LQQ--------------------------------P---S--KFQL-QS-----------------------------------------------------------------------------------------------------------------------------------------------------------------------------------------------------------------------------------------------------------------------------------------------------------------------------------------------------------------------------------------------------------------------------------------------------------------------------------------------------------------------------------------------------------------------------------------------------------------------------------------------------------------------P---------------------------------------------------------------------------------------------------------------------------------------------------N------GP-----------------------------------------------------------------------------------------------------------------------------------------------------------------------------------------------------------------------------------------NHNYESKDGSCS-RKRG-----------------------------Y----------PQEM---D-----------RWF-----------------------------------------------------------------------------A---------------------V----------------------------QE---ES---HR----VGH-SVT---------------------------A----S-AS-G--------TNMS----------WA-----------------S--F-ES-G---R--SL-K--T-------AR-TG-----DR-DY----FRS------------------------G-----SETQDTEGDEQE--TRG----E--AGRSNGRRGRAAAIHNESERRRRDRINQRMRTLQKLLPTASKADKVSILDDVIEHLKQLQAQVQ-F------M--SLRAN--LPQ-----Q------MMIPQ--LP-PPQSVLSIQHQQQQQQ------------QQQQQQQQQQQFQMS----LLATMAR-M-GMG-------------------GG--GNGY--GG-------------L----------------------------------------VP--PP--------P---------------P-------P---P--MMVPPMG---------------------N--RDC-------T-----------------------------------N-GSS-A-TL--------S----DPYSA--FFA---------------------------------------------------------------------------------------------------------------------------------------------------------------------------------------------------------------------------------------------------------------------------------------------------------------------------------------------------------------------------------------------------------------------------Q----TM-----------------------------------------------------------------------N----------------MD-----------L------YN-KMA-AAIYRQQSD---------Q--------TTK---------------------------------------------------------------------------------------------------------------------------------------------------------------------------------------------------------------------------------------------------------------------------------V-----NI--GMPSSSSNHEKR-----------------------------------------------------------------------------------------------------D---
>Athaliana_19645603
M---------------------------------------------------IS----------------------Q-----------------------------------------R----E-----------------------------------------------------------------------------------------E--RE--------------------------------------------------------------E-K----K--------------------------------------------------------------------------------------------------------------------------------------------------------------------------------------------------------------------------------------------------------------------------------------------------------------------------------------------------------------------------QR---------------VMG-D-KKL----IS-SS-SS------------------------------------------------------------------------------------------SSV-YDT---------R-IN-H-H--------LHH----PP--------SS-S---D--EISQ-FLR--H-IF-------------------D----R------------SSPLP-----S-----------------Y----------YS------------------PATTT------TT--A----S-----L------------------------------------------------------------------------IGV-------H---G----------------------------------------------------------------------------------------------------------------SGD-------------------------------------------------------------------------------------------------------------------------------------------------------------------------------------------------------------------------------------------------------------------------------------------------------------------------------------------------------------------P-------------------------------------------------------------------------------------------------------------------------------------------------------------------------------------------------------------------------HADNSRSLVSHH--PPS-DSVLMSK----------------------------------------------------------------R-VGDF-----------------SE-------------------------------------------------------------------------------------------------------------------------------------------------------------------------------V-----------------------------------------------------------------LI----GGGSG--SAAACFG---F-------S---------GG-G-N------NNN-VQG-------N--S------------S-----GTRV-S-----SSS-----VG----ASG--N---E-TD-EY----DCE-S-E-------------------EG-----GE--AVVDEAPS--SKS---GP--SSRSSSKRCRAAEVHNLSEKRRRSRINEKMKALQSLIPNSNKTDKASMLDEAIEYLKQLQLQVQ-M------L--TMRNG--INL----HP------LCLPGT-TL-H--------PLQLSQ---------------------------------I----R-P-----PE-------A-----------------------------------------------------------TND-------------P--LL----------------N-----HTNQFAST---------SN----------AP--EM----------------------------------------IN----------T--V-A----SS-Y-AL--------E--P--SIR--SHF----GPF-PL-LTSP-------V-E-M---------SR-----------------------------E---------GGLTH-------------------------------------------------PRL--------N----------------------------------IGHSNAN----------------------------IT----------------------------------------------------------------------------------------G-EQ----------------AL-----------------------------------------------------------------------------------------------------------------------------------------------------------------------------------------------------------F-----------------D-------------------------------------------------------------------------------------------------------------------------------------------------------------------------------------------GQ----------------------PD-L-K----DRI----T---------------------------------------------------------------------------------------------------------------------------------------------------------------------------------------------
>Athaliana_19647311
MM---------------------------------------------------I----------------------I--------------------------------------------S-S-----QIL---------------------------------------------------------------------------------------------------------------------------------------------------------------------LLFGF-KL-----------------------------------------------------------------------------------------------------------------------------------------------------------------------------------------------------------------------------------------------------------------------------------------------------------------------------------------------------------------------FFETRG-E-DDI----VE-LLCKI--GQTQIPSSDPL--------P---------ILR--GSG------------------------------S-------------GG-R--EEN-T-PLPP----------P-L-P--------HQN----LF--------IQ-E---D--EMSS-WPH--H-PLR-----------------------Q--D-----------------------------------Y-L----------CS------------------ELYASTPA-P------HPQ-SS-VSLA---------------------------------------------------------------------------------------------------------------------------------------------------------------------------------------------------------------------------------------------------------------------------------------------------------------------------------------------------------------------------------------------------------------------------------------------P--P-PP---K--------------------------------------------------------------------------------P-----------------------------------PS--------------------------------------------------------------------------------------------------------------------------------------------------------------------------------------------------S--------AP-YGQII-APR-------------------------------------------------------------------------------------------------------------------------------------------------------------------------------------------------------------------------------------------------------------------------------------------------------------------------------------------------------------------------------------------------------------------------------------------------------------------------------------------------------------------------------------------------SAPR-IQ--GTE---EA--RGSTSRKRSRAAEMHNLAERRRREKINERMKTLQQLIPRCNKSTKVSMLEDVIEYVKSLEMQIN-Q------FMPHMAMG--MNQ----PP------AYIPFP-SQ-A---------------------------------------HM---------------------------------------------------------------------------------------------A-GV-------------------GP----S--------YPP-------P---R--YPFPNIQTF-----------------------DP-------SRV--WLQ--S-PQPNP--------V--------SN----------------------------------------------------------------------------------------------------------------------------------------------------------------------------------------------------------------------------------------------------------------------------------------------------------------------------------------------------------------------------------------------------------------------------------------------------------------------------------------------------------------------------------------QPQ----------------MN-----------P------YG-QFV-G-HHQMQQS---------LP-------PPLQVIL---------------------------------------------------------------------------------------------------------------------------------------------------------------------------------------------------------------------------------------------------------------------------SQYPLCLFLCSN------------K--------------------------------------------------------------------------------------------------------
>Athaliana_19643831
MG---------------------------------------------------E----------------------D--------------------------------------------D-IVELLWNGQVVRTSQPQRPSSGKPSPTPPILRGSGSGSG----E-ENA-PLPL-----PL-LQPPRPLHHQNLFIREEEMSSWLHYSYTG-------------------------------------------------------------------------------------VTS------------TPA--------------------------------------------------------------------------------------------------------------------------------------THPQSSVSLP--------------------------------------------------------------------------------------------------------------------------------------------------------------------------------------------PP--------------PPIAPS-E-DDV----VE-LLWKS--GQVVQSIQTQRPIP----PP---------IFR--GSG------------------------------S-------------GG-G--EETVL-PLPP--------L-H-P-S--------HQN----IF--------IQ-E---D--EMAS-WLY--H-PLR-----------------------Q--D-----------------------------------Y-F----------SS------------------GVA-STSA-T------RPQ-SS-ASLA---------------------------------------------------------------------------------------------------------------------------------------------------------------------------------------------------------------------------------------------------------------------------------------------------------------------------------------------------------------------------------------------------------------------------------------------P--T-P-------------------------------------------------------------------------------------P-----------------------------------PP--------------------------------------------------------------------------------------------------------------------------------------------------------------------------------------------------S--------VP-YGQIP-VERRT--ENFMNFL-----RLR-----GN--------IF---S-GGRV-EAG---------PV---------V-----------------IE---------------------------------------------S----TQIGSSA-TPSS-----------S---A---------------------------------------------AES-CVI--P------AT---------------HGTESRAAA------------------------------------I------TGVS---------RTFA-------VPG----------LG-R---RG---KE---VA----TET-AGT---------------------------S----Y-SG-V--------NK-------------A-----------------E--T-ER-V------QI-QPER-------ET-KI-----TE-D-------------------------------KK-----RE--ETIAE-IQ--GTE---EA--HGSTSRKRSRAADMHNLSERRRRERINERMKTLQELLPRCRKTDKVSMLEDVIEYVKSLQLQIQ-M------M--SMGHG--MM-----PP------MMHEGN-TQ-Q---------------------------------------FMP----HM----A-M-GMK-----------------G-MN---RPP--PF-V-P-FPGKT---FPRP-G----------------H-------MA-GV-------------------GP----S--------YPA-------L---R--YPFPDTQAS-----------------------DL-------SRV--HVP--S-LHSNP--------V--------PNQ-PRF-P-A---------------------------------------------------------------------------------------------------------------------------------------------------------------------------------------------------------------------------------------------------------------------------------------------------------------------------------------------------------------------------------------------------------------------------------------------------------------------------------------------------------------------------------Y----------------IN-----------P------YS-QFV-G-LHQMQQP---------PL--------PLQGQP---------------------------------------------------------------------------------------------------------------------------------------------------------------------------------------------------------------------------------------------------------------------------TSQPSFSHASTS------------K--------------------------------------------------------------------------------------------------------
>Athaliana_19645929
MQ---------------------------------------------------F----------------------D--------------------------------------------E-S-----DAR---------------------------------------------------------------------------------------------------------------------------------------------------------------------V-----WI-----------------------------------------------------------------------------------------------------------------------------------------------------------------------------------------------------------------------------------------------------------------------------------------------------------------------------------------------------------------------WFEIRR-E-DDI----VE-LLWQS--GQVVGTNQTHRQSYDP--PP---------ILR--GSG------------------------------S-------------GR-G--EEN-A-PLSQPP------P-H-L-H--------QQN----LF--------IQ-E---G--EMYS-WLH--H-SYR-----------------------Q--N-----------------------------------Y-F----------CS------------------ELLNSTPA-T------HPQ-SS-ISLAP-----------------------------------------------------------------------------------------------------------------------------------------------------------------------------------------------------------------------------------------------------------------------------------------------------------------------------------------------------------------------------------------------------------------------------------------------R-Q--------------------------------------------------------------------------------------------------------------------------------------------------------------------------------------------------------------------------------------------------------------------------------------------------------------------------------------------TI-ATRRA--ENFMNFS-----WLR-----GN--------IF---T-GGRVDEAG--PS-F---SV---------V-----------------RE---------------------------------------------S----MQVGSNT-TPPS-----------SS--A---------------------------------------------TES-CVI--P------AT---------------EGTASR------------------------------------------------VS---------GTLA-------AHD----------LG-R---KG---KA---VA----VEA-AGT---------------------------P----S-SG-V--------CK-------------A-----------------E--T-EP-V------QI-QP-------------------AT-E-------------------------------SK------L--KAREE-TH--GTE---EA--RGSTSRKRSRTAEMHNLAERRRREKINEKMKTLQQLIPRCNKSTKVSTLDDAIEYVKSLQSQIQ-G------M--M-------------SP------MMNAGN-TQ-Q---------------------------------------FMP----HM----A-M-DMN------------------------RPP--PF-I-P-FPGTS---FPMP-A----------------Q-------MA-GV-------------------GP----S--------YPA-------P---R--YPFPNIQTF-----------------------DP-------SRV--RLP--S-PQPNP--------V--------SNQ-PQF-P-A---------------------------------------------------------------------------------------------------------------------------------------------------------------------------------------------------------------------------------------------------------------------------------------------------------------------------------------------------------------------------------------------------------------------------------------------------------------------------------------------------------------------------------Y----------------MN-----------P------YS-QFA-G-PHQLQQP---------PP-------PPFQGQT---------------------------------------------------------------------------------------------------------------------------------------------------------------------------------------------------------------------------------------------------------------------------TSQLSSGQASSSKEPEDQENQPT-A--------------------------------------------------------------------------------------------------------
>Athaliana_19648795
MT---------------------------------------------------W----------------------K--------------------------------------------P-K-----MLI---------------------------------------------------------------------------------------------------------------------------------------------------------------------LSHDLISP-----------------------------------------------------------------------------------------------------------------------------------------------------------------------------------------------------------------------------------------------------------------------------------------------------------------------------------------------------------------------EKYIMG-E-DDI----VE-LLGKS--SQVVTSSQTQTPSCDP--PL---------ILR--GSG------------------------------S-------------GD-G--EGN-G-PLPQPPP-----P-L-Y-H--------QQS----LF--------IQ-E---D--EMAS-WLH--Q-PNR-----------------------Q--D-----------------------------------Y-L----------YS------------------QLLYSGVA-S-----THPQ-SL-ASLE---------------------------------------------------------------------------------------------------------------------------------------------------------------------------------------------------------------------------------------------------------------------------------------------------------------------------------------------------------------------------------------------------------------------------------------------P--P-P-------------------------------------------------------------------------------------P-----------------------------------PR---------------------------------------------------------------------------------------------------------------------AQYI-L-------------------------------------------------------------------A-A-D--------RP-TGHIL-AERRA--ENFMNIS-----RQR-----GN--------IF---L-GGV--EAV---------P----------------------------SN---------------------------------------------S----TLLSSAT-------------------------------------------------------------------E---SI--P------AT---------------HGTESRATV------------------------------------T------GGVS---------RTFA-------VPG----------LG-P---RG---KA---VA----IET-AGT---------------------------Q----S-WG-L--------CK-------------A-----------------E--T-EP-V------QR-QPAT-------ET-DI-----TD-E-------R-K-R-------------------KT-----RE--ETNVE-NQ--GTE---EA--RDSTSSKRSRAAIMHKLSERRRRQKINEMMKALQELLPRCTKTDRSSMLDDVIEYVKSLQSQIQ-M------F--SMGHV--MI-----PP------MMYAGN-IQ-Q--------------------------------------QYMP----HM----A-M-GMN------------------------RPP--AF-I-P-FPR--------Q-A----------------H-------MA-------------------------------------------------------------------------------------------------------------------------------------------E---------------------------------------------------------------------------------------------------------------------------------------------------------------------------------------------------------------------------------------------------------------------------------------------------------------------------------------------------------------------------------------------------------------------------------------------------------------------------------------------------------------------------------G----------------VG-----------P------VD-LFR-------------------------------ENEE---------------------------------------------------------------------------------------------------------------------------------------------------------------------------------------------------------------------------------------------------------------------------TEQETMSLLLRE---DKRTKQKMFS--------------------------------------------------------------------------------------------------------
>Athaliana_19644682
MS---------------------------------------------------Q----------------------C--------------------------------------------V-P-----------------------------------------------------------------------------------------N--C--------------------------------------------------------------HI-DD-T-P--------------------------------------------------------------------------------------------------------------------------------------------------------------------------------------------------------------------------------------------------------------------------AA-------------A-----------T----------------T----TVRS------------------T---------------------TAAD---------------IPIL-D-YEV----AE-LTWEN--GQLGLHGLGPPRVTAS--S----------TKY--S------------------------------TG----A---------GG-T--LESI-VDQ--AT------RL---------------P----NP--------KP-T---D--ELVP-WFH--H-RSS-----------------------R--A-----------------------------------A-M----------AM--------------------------------------------------------------------------------------------------------------------------------------------------------------------------------------DALVPCSN--------------------------------------------------------------------------------------------------------------------------------------------------------------------------------------------------------------------------------------------------------------------------------------------------------L---------------------------------------------------------------VH---------E---------------------------------------------------------------------------------------------------------------------------------------------------QQ-----SKP---------------------------------------------------------------------------------------------------------------------G-----G--------------------------------------------------------------VG---------------------------------------------S----TRVGSCS-DGRT-----------MG--G------------------------G--------------------KRA-RVA--P----E--W---S---------------------------------------------------------------GGGS---------QRL---T-----------------M----------------DT----YDV-GFT---------------------------S----T-SM-G---------------------------------------------------------S-H--D-------NT-ID-----DH-DS----VCH-S-R-------------------PQ-----ME------DEEE--KKA---GG--KSSVSTKRSRAAAIHNQSERKRRDKINQRMKTLQKLVPNSSKTDKASMLDEVIEYLKQLQAQVS-M------M--SRMN---M------PS------MMLPMA-MQ-Q---------Q-------------------------Q-QLQMS----LMS--NP-M-GLG---------------M-G-MG---MPGL-GL-L-D-L--NS---MNRA-A--ASAP------N---I-------HA-NM-------------------MP----NP-------F-L-------P------MNCPSWDASS-N--------------------D-------------------------------------------SR-FQS-P-LI--------P----DPMSA--FLA------------------------------------------------------------------------------------------------------------------------------------------------------------------------------------------------------------------------------------------------------------------------------------------------------------------------------------------------------------------------------------------------------------C------ST------Q----PT-----------------------------------------------------------------------T----------------ME-----------A------YS-RMA-T-LYQQMQQ---------QL--------PP---------------------------------------------------------------------------------------------------------------------------------------------------------------------------------------------------------------------------------------------------------------------------------------PS--NP---------------------------------------------------------------------------------------------------------------K---
>Athaliana_19664283
MM---------------------------------------------------FL------------------------------------------------------------------P-T-------------------------------------------------------------------------------------------DY-------------------------------------------------------------------------------------------------------------------------------------------------------------------------------------------------------------------------------------------------------------------------------------------------------------------------------------------------------------------------------------------------------------------------------------------------CC---------------RLS-D-QEY----ME-LVFEN--GQILAKGQRSNVS--L--------------------------------------------------------------------------------------------------------------------------H-NQ-----RTKS-IMD-------------------------------------------LY-EA----------------------EY----------NE------------------DFMKSIIH-G-GG--G--------------------------------------------------------------------------------------------------------------------------------------------------------------------AIT----------------------------------------NLGDTQ----------------------------------------------------------------------------------------------------------------------------VVPQS-HV----------------------------------------------------------------------------------------------------------------------------------------------------------------------------------------A-A------------------------------------AHE--------------------------------------------------------------------------------------------------------------------------------------------------------------------------------------------------------------------TNM-------------------------------------LE----------------------------------------------SNKHV-DDSE----------------------------------------------TLK-ASSS---------------------------------------------------------------------------------------------------------------------------------------------------------------KRMM-------VD-YHNRKKIKFIPPD-EQSVV---AD---RS----FKL-GFDT-------------------------------S-SV-G-F---------------------------------------------------------------------T--E---D-SE---GS--MYL-S-S-------------------SL-----------DDESDDARPQVP--AR--TRKALVKRKRNAEAYNSPERNQRNDINKKMRTLQNLLPNSHKDDNESMLDEAINYMTNLQLQVQ-M------M--TMGNR--FVT----PS------MMMPLG-PN-Y-----------------------------------------S----QMG----L--A--MGV-----------------G---MQM--GE----------------Q----QFL----PAHV----L-------G-AG------LP--GI------NDSA-DML-RF-----LNH----------PG--LM-----------PMQNSA-------------------------------------------------------------PFI--PTE------------NCSPQ--SVP----PS----------------C-------------------------------------------------------A-------------------------------------------------------------------------------------------------------------------------------------------------------------------------------------------------------------------------------------------------------------------------------------------------------------------------------------AFPNQIPN----PNS---------------------------------------------------------------------------------------LS-----------NLDGATLHK-KS----------------------------------------------------------------------------------------------------------------------------------------------------------------------------------------------------------------------------------------------------------------------------------------------------------------------------------------------------------------------------------------------------R---KTN--R----------------------------------
>Athaliana_19662287
ME---------------------------------------------------QV------------------------------------------------------------------F-A-------------------------------------------------------------------------------------------DW--------------------------------------------------------------NF-ED-N-F--------------------------------------------------------------------------------------------------------------------------------------HMS----TNK--------------------------------------------------------------------------------------------------------------------------------------------------------------------------------------------------------------------------RS---------------IRP-E-DEL----VE-LLWRD--GQVVLQSQARREPSVQ--VQTH------KQ-E-T-LR--K-----------P------------------------------N-----NIF-LDN--Q-----E--TV-Q-K--------PNY----AA--------LD-D---Q--ETVS-WIQ--Y-PPD-----------------------DVID---------PF-ES---------------------E-F----------SS------------------HFFSSIDH-L-GGP-E---K-P-RTIEE----------------------------------------------------------------------------------------------------------------------------------------------------------------------------------------------------------------------------------------------------------------------------------------------------------------------------------------------TVK-------------------------------------------------------------------------------------------H-----------------------------------------------EA-------------------------------------QAM-A----------------------------------P-PKFRS-------------------------------------------------------------------------------------------------------------------------------------------------------------------------------------------------------------------------------------------------------------------------------------------------------------------S-V-----------------ITVGP------------------SHCGSNQ-STNIH-------QATT--------------------------L-PV-----------------------------------------------------------------------------------------------------------------------S--M--------------------S-DRSKN--------------VEE-RLDT--------------------------------SSGGS-S-------GC-SYG-------R-NNKE------------TV-SGTSV-T-----IDR---KR-------KH--VM---DADQES----VSQ-S-D-------------------IG-----LT---STDDQTM--GNK---SS--QRSGSTRRSRAAEVHNLSERRRRDRINERMKALQELIPHCSRTDKASILDEAIDYLKSLQMQLQ-V------M--WMGSG--MAA----AAAAAASPMMFPGV-QS-S---------P-----------------------------YIN----QM----AM--Q--SQ--------------------------------------------------MQL------SQ----------------------FP--VM------NRS--------------------------------APQN------HP--GLV-----------------------C------------QNP----V----Q--L----QLQ-AQN-Q-ILS------------EQLAR--YMG----GIPQ-----MPPAGNQMQTV-Q------------------------------------------------------------------------------------------------------------------------------------------------------------------------------------------------------------------------------------------------------------------------------------------------------------------------------------------------------------------------------------------Q------Q----PA-----------------------------------------------------------------------D----------------ML-----------G------FG-SPA-G-PQSQ-L----------S-------------------------------------------------------------------------------------------------------------------------------------------------------------------------------------A----------------------PA-T-T---------------------------------------------------------------------------------D--SL---------------------------------------------------------------------------HMG-K-------------------------------I--G
>Athaliana_19640754
ME---------------------------------------------------AK------------------------------------------------------------------P-L-------------------------------------------------------------------------------------------ASS-------------------------------------------------------------SS-EP-N-M---I----------------------------------------------------------------------------------------------------------------------------------SPS---S-NI--------------------------------------------------------------------------------------------------------------------------------------------------------------------------------------------------------------------------KP---------------KLK-D-EDY----ME-LVCEN--GQILAKIRRPKNNGSF--------------------------------------------------------------------------------------------------------------------------Q-KQ-----RRQS-LLD-------------------------------------------LY-ET----------------------EY----------SE------------------GFKKNI--------------------------------------------------------------------------------------------------------------------------------------------------------------------------------K----------------------------------------ILGDTQ----------------------------------------------------------------------------------------------------------------------------VVPVS-QS----------------------------------------------------------------------------------------------------------------------------------------------------------------------------------------K-P------------------------------------QQD--------------------------------------------------------------------------------------------------------------------------------------------------------------------------------------------------------------------KET----NEQMNNNKKK-LK-----SSK-I-EFE-RN--VSK----------------------------------------------SNKCV-ESST-L------------------------------------------IDVSAKGPK---------------------------------------------------------------------------------------------------------------------------------------------------------------------------------NVEVTTAPPD-EQSAA---VG---RS----TEL-YFAS-------------------------------S-SK-F-S-------RG-TS------------------------------RDLS-C-----CSL-K--R-------KY--G---D-IE-EEES--TYL-S-N-------------------NS-----------DDESDDAKTQVH--AR--TRKPVTKRKRSTEVHKLYERKRRDEFNKKMRALQDLLPNCYKDDKASLLDEAIKYMRTLQLQVQ-M------M--SMGNG--LIR----PP------TMLPMG-H--Y-----------------------------------------S----PMG----L--G--MHM-----------------G---AAA--TP-------------TSIP----QFL----PMNV----Q-------A-TG------FP--GM------NNAPPQML-SF-----LNH----------PS--GLI----------P--NTP-------------------------------------------------------------IFS--PLE------------NCSQP--FVV----PS----------------CV-S------------Q-------------------------------------TQA-------------------------------------------------------------------------------------------------------------------------------------------------------------------------------------------------------------------------------------------------------------------------------------------------------------------------------------TSFTQFPK----SAS---------------------------------------------------------------------------------------AS-----------NLEDAMQY-----------------------------------------------------------------------------------------------------------------------------------------------------------------------------------------------------------------------------------------------RG---------------------------------------------------------------S-----------N--GFSY---------------Y-------------------------------------------------RSP------N--------------------------------------
>Athaliana_19638516
ME---------------------------------------------------HQ------------------------------------------------------------------G----------------------------------------------------------------------------------------------W--------------------------------------------------------------SF-EE-N-Y--------------------------------------------------------------------------------------------------------------------------------------SLS----TNR--------------------------------------------------------------------------------------------------------------------------------------------------------------------------------------------------------------------------RS---------------IRP-Q-DEL----VE-LLWRD--GQVVLQSQTHREQTQT--QK---------QD--------------------------------------------------------------HH--E---------E-A-L--------RSS----TF--------LE-D---Q--ETVS-WIQ--Y-PPD-----------------------E--D---------PF-EP---------------------DDF----------SS------------------HFFSTMDP-L-QRP----TS---ETVKP----------------------------------------------------------------------------------------------------------------------------------------------------------------------------------------------------------------------------------------------------------------------------------------------------------------------------------------------KSSP----------------------------------------------------------------------------------------E-P--PQ-V-MV---------------------------KPK--ACPDP-PP-------------------------------------QVM-P----------------------------------P-PKFRLT-------------------------------------------------------------------------------------------------------------------------N-S-----------------------------------------------------------------------------------------------------------------------------------------------SSG--------------------------IRETEM-EQYS-V-----------------TTVGP------------------SHCGSNP-SQNDL-------DVS------------------------------------------------------------------------------------------------------------------------------------------------------M--S--------------------H-DRSKNI---E---EK----LNP-NASS--------------------------------SSGGS-S-------GC-SFG-------K-DIKE------------MA-SGRCI-T-----TDR---KR-------KR--IN---HTD-ES----VSL-S-D------------------------------------AI--GNK---SN--QRSGSNRRSRAAEVHNLSERRRRDRINERMKALQELIPHCSKTDKASILDEAIDYLKSLQLQLQ-V------M--WMGSG--MAA----AA--ASAPMMFPGV-QP-Q---------Q-----------------------------FIR----QI--------Q--SP--------------------------------------------------VQL------PR----------------------FP--VM------DQS--------------------------------AIQN------NP--GLV-----------------------C------------QNP---------------------VQN-Q-IIS------------DRFAR--YIG----GFPH-----M-------Q-A-AT----------------------------------------------------------------------------------------------------------------------------------------------------------------------------------------------------------------------------------------------------------------------------------------------------------------------------------------------------------------------------------------QM------Q----PM-----------------------------------------------------------------------E----------------ML-----------R------FS-SPA-G-QQSQQP----------S------------------------------------------------------------------------------------------------------------------------------------------------------------------------------------SV----------------------PTKT-T---------------------------------------------------------------------------------D--GS---------------------------------------------------------------------------RLD------------------------------------H
>Athaliana_19640292
M---------------------------------------------------HH----------------------F--------------------------------------------V-P-----------------------------------------------------------------------------------------D--F--------------------------------------------------------------DT-DD-D-Y---VN---------------------NH----------------------------------------------------------------N-S---------------------------------------SLNHLPRKSI--------------------------------------------------------------------------------------------------------------------------------------------------------------------------------------------------------------------------TT--------------M-GE-D-DDL----ME-LLWQN--GQVVVQNQRLHTKKPS--SSPP------K----L-L----------------------------------------------------PSM-D----P-----QQ-QP-S-S--------DQN----LF--------IQ-E---D--EMTS-WLH--Y-PL-------------------R----D--D-------------------D-----------------F----------CS------------------DLLFSAAP-T-ATA-T----------------------------------------------------------A-----------------T------------------------------------------------------------------------------------------------------------------------------------------------------------------------------------------------------------------------------------------------------------------------------------------------------------------------V--SQVT------------AA----------------------------R-P--PV-S----------------------------------------------------------------------------------S-T----------------------------------N----------------------------------------------------------------------------------------------------------------------------------------------------------------------------------------------------------------E-----SRPPV--RNFMNF---S-R-LR-G----DF-NNG-RGGESGPLL-----------S-K---A-------------------------------VV-REST-Q------------------------------------------VSPSA-TPSA-------A-------A--SE--------------------------------------------SGLTRRTDG-----TDS----S-AVAG--------------------------------------------------------GG-------------------A--Y-------------N-RKGKAVAMTA---PA----IEI-TGT---------------------------S----S-SV-V-S-------KS-EIE--------------------------P--EKTN-V-----DDR-K--R-------KE--R---E-AT-T---------T-D-------------------ET-----------ESRSEE--TKQ---AR--VSTTSTKRSRAAEVHNLSERKRRDRINERMKALQELIPRCNKSDKASMLDEAIEYMKSLQLQIQ-M------M--SMGCG--M------MP------MMYPG-MQQ-Y---------M-------------------------------P----HM----A-M-G--MGM-------N----Q-P------IP-------------------PP-----SFM----PFPN---ML------AAQRPLPTQTH---M--------AGS----GP----Q--Y--------------------------------PVH---------A--SD------P-SRV--FVP--N-QQYDP----------------TSGQ-PQY-PAGY--------T----DPYQQ--FRG----LH-P-----T-------Q-P-P----------Q--F--------------------------Q---------NQ--------------------------------------------------------------------------------------------------------------------------------------------------------------------------------------------------------------------------------------------------------------------------------------------------------------------------------------------------------------------------------------------------------------------------------------------------------------------------------------------------------A-------------------------------------------------------T-------------------------------------------------------------------------------------------------------------SY----------------------PS-S-S----RV-------------S--------------S------------------SKES-----------ED-----------------------------------------------H--------------------------G--------------NHTTG-------------------------------------
>Athaliana_19653766
M---------------------------------------------------PL----------------------F-------------------------------------------------------------------------------------------------------------------------------------------------------------------------------------------------------ELFRL-TK-A-K---L----------------------------------------------------------------------------------------------------------------------------------ESA---Q-DR--------------------------------------------------------------------------------------------------------------------------------------------------------------------------------------------------------------------------NP---------------SPP-V-DEV----VE-LVWEN--GQISTQSQSSRSRNIP--PPQA-----------N-SS--RARE-------IGN-----------------------------G-S--KTTM-VDE--I-----PM-SV-P-S--------LM----TGL--------SQ-D---D--DFVP-WLN--H-HP-------------------S----L----------------D-----G-----------------Y----------CS------------------DFLRDVSSPV-TVN-E--Q-ESDMAVNQTAFP------------------------------------------------------------------LFQR-------R---K-----------------------------------------------------------------DGNE----------------------------------------S----------------------------------------------------------------------------------------------------------------------------------AP-------------------------------------------------------AA----------S------------------------------------S-SQ----------------------------YNGF---Q--------SHSLY-------------------------------GSDR---AR-----------------------------D-LPSQQT-------------------------------------------------------------------------------------------------------------------------NPD---------------RFT--------------------------------------------QT-Q--------EP--LITS-NKPSL--VNFSHF---L-R-PA-T----FA-K-T-T-NN---NL---H--------DTKEKSPQSPPN----V-F-QTRVLGAKDSEDKVLNES---------------------------------------------------------------------------------------VAS-------AT-PK--D-N-----------Q-----K--------------------A-C---LI-----------------------------------------------------S----------------------------------------EDSCR---KD---QE----SEK-AVV---------------------------C----S-SV-G-S-------GN-SLD-------G-P-------------------SESP-S-----LSL-K--R-------KH--S---N-IQ-DI----DCH-S-E-------------------DV-----------EEESGD--GRKEAGPS--RTGLGSKRSRSAEVHNLSERRRRDRINEKMRALQELIPNCNKVDKASMLDEAIEYLKSLQLQVQ-I------M--SMASG--YYL----PPA-----VMFPPG-MG-H---------YPAAA---------------------------A----AM----A-M-G-----------------M-G-MP---YAM--GL-P-D-LS--RG-GSSV-----N------------------------------------------------------------------------------------------------------------------------------------------------------H-GPQ-FQV-S-GMQQQPVA-MG--I--PRVS--G----GGIF-A--GSST-------I------------------------------------------------------GNGST-------------------------------------------------RDL--------S---------------------------------------------------------------------------------------------------------------------------------------------------------------G-SK--------------------------------------------------------------------------------------------------------------DQT-----------------------------------------------------------------------T----------------TN-------N-NS--------------------------------------------------------------------------------------------------------------------------------------------------------------------------------------------------------------------------------------------------------NL-----K--P-------------------I--------KR---------KQ------------------------------------------------------------------------------------G-----------SSD-QF---CG-S-----------------------------S-----
>Acoerulea_22061048
MS---------------------------------------------------Q----------------------C--------------------------------------------V-P-----------------------------------------------------------------------------------------N--W--------------------------------------------------------------DL-DE-N-S--------------------------------------------------------------------------------------------------------------------------------------------------------------------------------------------------------------------------------------------------------------------------TS-------------IRV---------P----------------FHPNSNMNDAK----------------A---------------------SDVT---------------DPTL-D-YEV----AE-LTWEN--GQLGLHGLGPPRVIGG-KPIS--------SKY--T-W-----E-----K----------------PR----A---------SG-T--LESI-VNQ--AV------QLG---P---------CE----AP--------IR-R---D--EFVP-WFD--H-QRA-----------------------I--G----------A------------A----------GN-M----------TM--------------------------------------------------------------------------------------------------------------------------------------------------------------------------------------DALVPSSN--------------------------------------------------------------------------------------------------------------------------------------------------------------------------------------------------------------------------------------------------------------------------------------------------------S---------------------------------------------------------------IH---------FV--------------------------------------------------------------------------------------------------------------------------------------HNSAKRIADPNQGV-----GTC---------------------------------------------------------------------------------------------------------------------V-----T--------------------------------------------------------------RK---------------------------------------------S----TRVESCG-GTTS-----------FE--R------------------------GKEREERI-----------ARKRA-RVQNRVGMARE--G---CSRNQ-----SVSV----SET------------------------------------F------GRES---------RQV---G----AD--------S--CE-----------M----D----LDT-GFT---------------------------S----T-SL-D--------SD-----------------------------------------------T-N--L-------NT-ID-----DR-DS----VSH-T-R-------------------PQ-----KQARTE--EDNK--STQ---ND--KSTISTKRSRAAAIHNQSERKRRDKINQRMKTLQKLVPNSSKTDKASMLDEVIEYLKTLQAQVH-M------M--SRMS---M------PQ------MMMPMT-MQ-Q---------Q-------------------------LQMTMMA----QM----GMA-GMG---------------M-G-MG---MG---GM-M-DHM--NS---IGRP-N----IP------G---M-------PHQVL-------------------NP----AA-------F-M-------S------MA--PWDGTN-D--------------------R-------------------------------------------VP-GSS-A-LM--------P----DPMAS--FLA----A-------------------------------------------------------------------------------------------------------------------------------------------------------------------------------------------------------------------------------------------------------------------------------------------------------------------------------------------------------------------------------------------------------C------QT------Q----PM-----------------------------------------------------------------------T----------------MD-----------A------YS-RMG-A-LYQQIHQ---------QV--------P----------------------------------------------------------------------------------------------------------------------------------------------------------------------------------------------------------------------------------------------------------------------------------------NS--K----------------------------------------------------------------------------------------------------------------S---
>Acoerulea_22056435
--------------------------------------------------------------------------------------------------------------------------------------------------------------------------------------------------------------------------------------------------------------------------------------------------------------------------------------------------------------------------------------------------------------------------------------------------------------------------------------------------------------------------------------------------------------------------------------------------------------------------------------------------------------------------------------------------------ME-LLWQN--GQVVLQSQNQRNSKKS--PPHK------F----D-ST--A--------KITP-------A----S-----------------A-S--ASTA-V----------TT-EE-V-Q--------PYQ----LF--------MQ-E---D--EMTS-WLH--Y-PL-------------------E----D--D---------SF-QR-----D-----------------F----------CS------------------DLLYPPSS-S-NYT-H----------------------------------------------------------S-----------------N------------------------------------------------------------------------------------------------------------------------------------------------------------------------------------------------------------------------------------------------------------------------------------------------------------------------N--KSI-------------TQ----------------------------L-P--DN--QR----------------------------LEENNHNQDP-LK------P-------------------------------PI-P----------------------------------P-GKKA-----------------------------------------------------------------------------------------------------------------------------------------------------------------------------------------------E-----------------LESGF--SHFKRF---S-R-LN-G----KG-RDA-E-LQ--PPV-----------S-D---K-------------------------------TI-KEST-V------------------------------------------VESND-ISTV-RLSPIVS----N-GE--NF---------------------------------------------TTGSMS-------TNH-------E-----------------AT-------------------------------------V-GRP---------GKT--A---V--E-------------H-DRDRDV--GT---TT----YDL-TMT---------------------------S----S-SG-G-S-------RE-SVE--------------------------P-STNPP-S-----NDR-K--R-------KA--R---E-HE-E-----NDD-D-E-------------------DA-----------KLETAD--TKK---QV--RGSASARRSRAAEVHNLSERRRRDRINEKMKALQELIPRCNKSDKASMLDEAIEYLKALQMQVQ-V------M--SMGCS--M------VP------IVFPG-VQP-Y---------M-------------------------------S----PM----G-M-G--MGM-------G----M-G------MGMGMGM-S---ME--Y--GVRR-----PIM----QFPQ---VL------AG-SSMPRPAA---A--------AHL----GP----R--FPM-------P---A--YH----------VP--SGS---------S--PD------V-SAI--R-P--N-Q-SDP----SANHIG--TH--G----PNQ-A-PF--------S----DSYQR--YLS----LY-N-----M-------Q-A-P----------PGPP--------------------------Q---------VQ--------------------------------------------------------------------------------------------------------------------------------------------------------------------------------------------------------------------------------------------------------------------------------------------------------------------------------------------------------------------------------------------------------------------------------------------------------------------------------------------------------T-------------------------------------------------------L-------------------------------------------------------------------------------------------------------------AQ----------------------AS-T-S----KG--------------------------------------------------V-----------EN-----------------------------------------------Q--------------------------D--------------NQKLG-------------------------------------
>Acoerulea_22056434
[truncated: 14,725 more chars]
